# Supplementary material for: Mechanisms underlying interactions between two abundant oral commensal bacteria
Source: ISME J. 2021 Nov 3;16(4):948–57. doi: 10.1038/s41396-021-01141-3 (PMC8940909; doi:10.1038/s41396-021-01141-3)
Supplement: Supplementary file 1 — Supplemental Material PDF [file 41396_2021_1141_MOESM1_ESM.xlsx]

## Sheet: Sheet1
Numbers indicate % sequence abundance per column (individual sample)
Sample ID	SRS011126	SRS011152	SRS011255	SRS011343	SRS012285	SRS013170	SRS013252	SRS013533	SRS013723	SRS013836	SRS013949	SRS014476	SRS014578	SRS014690	SRS014894	SRS015044	SRS015063	SRS015158	SRS015215	SRS015278	SRS015378	SRS015440	SRS015470	SRS015574	SRS015650	SRS015755	SRS015803	SRS015899	SRS015947	SRS015989	SRS016043	SRS016092	SRS016200	SRS016331	SRS016360	SRS016575	SRS016746	SRS017025	SRS017139	SRS017227	SRS017304	SRS017445	SRS017511	SRS017691	SRS017814	SRS018157	SRS018337	SRS018394	SRS018573
Species
Abiotrophia_defectiva	1.29587	0.78367	0.80451	0.01849	1.94587	0.25675	0.0195	0.19203	0.8134	0.12391	0.20756	0.0418	0.84419	1.70223	1.5999	0.51632	0.18144	0.05717	1.13361	0	0.40931	0.76841	0.85474	0.45225	0.00094	0.27302	0.37085	1.30879	0.01702	0.04466	0.17645	0.69471	0.10883	0.11097	0.13035	0.00027	0	1.23356	0.24717	0.24823	0.02753	0.44075	1.43474	0.01477	0.39731	0.40515	0	1.10801	0.72124
Acidaminococcus_fermentans	0	0	0	0	0	0	0	0	0	0	0	0	0	0	0	0	0	0	0	0	0	0	0	0	0	0	0	0	0	0	0	0	0	0	0	0	0	0	0	0	0	0	0	0	0	0	0	0	0
Acidovorax_unclassified	0	0	0	0	0	0	0	0	0	0	0	0	0	0	0	0	0	0	0	0	0	0	0	0	0	0	0	0	0	0	0	0.01525	0	0	0	0	0	0	0	0	0	0	0	0	0	0	0	0	0
Acinetobacter_baumannii	0	0	0	0	0	0	0	0	0	0	0	0	0	0	0	0	0	0	0	0	0	0	0	0	0	0	0	0	0	0	0	0	0	0	0	0	0	0	0	0	0	0	0	0	0	0	0	0	0
Acinetobacter_johnsonii	0	0	0	0	0	0	0	0	0	0	0	0	0	0	0	0	0	0	0	0	0	0	0	0	0	0	0	0	0	0	0	0	0	0	0	0	0	0	0	0	0	0	0	0	0	0	0	0	0
Acinetobacter_junii	0	0	0	0	0	0	0	0	0	0	0	0	0	0	0	0	0	0	0	0	0	0	0	0	0	0	0	0	0	0	0	0.00039	0	0	0	0	0	0	0	0	0	0	0	0	0	0	0	0	0
Acinetobacter_lwoffii	0	0	0	0	0	0	0	0	0	0	0	0	0	0	0	0	0	0	0	0	0	0	0	0	0	0	0	0	0	0	0	0	0	0	0	0	0	0	0	0	0	0	0	0	0	0	0	0	0
Acinetobacter_radioresistens	0	0	0	0	0	0	0	0	0	0	0	0	0	0	0	0	0	0	0	0	0	0	0	0	0	0	0	0	0	0	0	0	0	0	0	0	0	0	0	0	0	0	0	0	0	0	0	0	0
Acinetobacter_unclassified	0	0	0	0	0	0	0	0	0	0	0	0	0	0	0	0	0	0	0	0	0	0	0	0	0	0	0	0	0	0	0	0.0007	0	0	0	0	0	0	0	0	0	0	0	0	0	0	0	0	0
Actinobacillus_minor	0	0	0	0	0	0.0001	0	0	0	0	0	0	0	0	0	0	0	0	0	0	0	0	0	0	0	0	0	0	0	0.00034	0	0	0	0	0	0	0.00012	0	2e-05	0	0	0	0	0	0	6e-05	0	0	0
Actinobacillus_succinogenes	0	0	0	0	0	0	0	0	0	0	0	0	0	0	0	0	0	0	0	0	0	0	0	0	0	0	0	0	0	0	0	0	0	0	0	0	0	0	0	0	0	0	0	0	0	0	0	0	0
Actinobacillus_unclassified	0	0	0	0	0	0	0	0	0	0	0	0	0	0	0	0	0	0	0	0	0	0	0	0	0	0	0	0	0	0	0	0	0	0	0	0	0	0	0	0	0	0	0	0	0	0	0	0	0
Actinomyces_odontolyticus	0.07501	0.12983	0.0454	0.14058	0.27396	0.00557	0.05726	1.38369	0.2493	0.01408	0.06155	0.02096	1.45104	0.08891	0.60969	0.11714	0.11969	0.05263	0.96172	0.00323	0.00045	0.4931	0.3673	0.00244	0.80823	0	0.02575	0.80984	0.0628	0.01543	0.72528	0.11844	0.00166	0.18345	0.04014	0.01841	0.00161	0.02026	0.40873	0.08218	0.01358	0.1233	0.17156	0.05847	0.00279	0.07419	0	0.74278	0.02331
Actinomyces_oris	1.02718	2.2105	0.70726	0.63986	2.60569	2.32569	1.90457	3.81868	0.5647	1.70286	1.0854	2.32304	1.59107	0.78375	9.55321	1.86409	6.89369	5.60452	2.2638	4.28923	2.97328	2.99095	2.39914	1.52825	1.4948	1.71351	1.7509	6.38753	3.13278	2.38552	3.51312	3.61598	1.48391	5.60794	1.57992	1.5524	1.99785	1.10389	0.07863	0.32133	2.69794	1.82309	3.29522	0.78594	1.4155	0.42013	2.98275	1.33721	5.01507
Actinomyces_urogenitalis	0.02477	0.01398	0.0367	0.01867	0.0101	0.04444	0.02059	0.07264	0.00724	0.02274	0.00478	0.01756	0.01914	0	0.02803	0.00095	0.00743	0.00781	0.00683	0.00599	0.00128	0.00478	0.00263	0.0385	0.0012	0.00514	0.00214	0.00175	0.006	0.00491	0.01987	0.00029	0.02063	0.04182	0.00454	0.02957	0.0096	0.00128	0.02472	0.03071	0.02402	0.00316	0.01622	0.0475	0	0.00333	0.02972	0.00076	0.00812
Actinomyces_viscosus	1.28458	3.13869	1.38769	2.00975	10.2981	5.81357	1.87713	3.28268	0.86714	2.11995	2.64803	3.16103	4.31751	1.75197	8.31077	1.96249	11.2919	5.13147	1.56688	8.71172	4.29533	4.88825	3.69804	1.54124	1.14319	4.09005	2.34875	10.236	5.39545	6.31294	2.18747	3.9943	5.83728	3.94109	1.89461	3.11695	2.61622	3.28723	0.32914	0.55649	2.60453	4.00815	3.46766	1.49234	1.21256	1.00381	7.01452	1.96952	2.01249
Aerococcus_viridans	0	0	0	0	0	0	0	0	0	0	0	0	0	0	0	0	0	0	0	0	0	0	0	0	0	0	0	0	0	0	0	0	0	0	0	0	0	0	0	0	0	0	0	0	0	0	0	0	0
Afipia_unclassified	0	0	0	0	0	0	0	0	0	0	0	0	0	0	0	0	0	0	0	0	0	0	0	0	0	0	0	0	0	0	0	0	0	0	0	0	0	0	0	0	0	0	0	0	0	0	0	0	0
Aggregatibacter_actinomycetemcomitans	0.00097	0.00276	0	0.01247	0.0006	0.00042	0	0.00305	0.00072	0	0.03409	0.00107	0.00336	0	0.00531	0.00019	0	0.00084	0.00092	0	0	0.0067	0.00915	0.00293	0	0.00355	0.00147	0	0	0	0.00293	0	0.00054	0.00102	0	7e-05	0.00184	0.00317	0.00268	0.01818	0.00659	0.00172	0.0051	0.00442	0.00201	0.00859	0	0.00884	0.0027
Aggregatibacter_aphrophilus	0.30803	0.80054	0.71212	0.85027	0.10772	0.05875	0.02307	1.06932	0.05728	0.09718	12.097	0.26704	1.40195	0.00123	2.95156	0.04835	0.37813	0.90623	0.77067	0.00538	0	2.52695	3.01694	0.33216	0.00114	0.68683	0.36932	3.39109	0	0.44341	0.48883	0.00019	0.26404	0.89706	0.09661	0.09218	0.13068	7.79855	0.47782	4.19072	6.08097	0.83585	0.52333	0.16739	1.00532	1.33626	0.02797	1.26812	3.00701
Aggregatibacter_segnis	0.09183	0.7606	0.11897	3.98534	0.83387	1.26056	0.11589	0.5208	0.44955	0.11134	1.09706	0.54467	0.1355	0.00297	0.25904	0.31837	0.01859	0.047	0.1057	0.01137	0	0.48437	0.55098	0.3778	0.00226	0.99004	1.24234	0.0397	0	0.05768	0.19707	0.00126	0.0482	0.43926	0.79928	0.69037	1.76343	0.33925	0.14116	4.35902	0.32228	0.14902	0.26575	1.68334	0.13407	1.95259	0.06407	1.243	0.57872
Aggregatibacter_unclassified	0	0	0	0	0.33913	0	0.2174	0	0.04384	0	0	0	0	0.0017	0	0.0694	0	0	0	0.03199	0	0	0	0	0	0	0	0	0	0	0	0.00032	0	0	0.48826	0.28773	0	0	0	0	0	0	0	0.11773	0	0	0.0816	0	0
Agrobacterium_unclassified	0	0	0	0	0	0	0	0	0	0	0	0	0	0	0	0	0	0	0	0	0	0	0	0	0	0	0	0	0	0	0	0	0	0	0	0	0	0	0	0	0	0	0	0	0	0	0	0	0
Akkermansia_muciniphila	0	0	0	0	0	0	0	0	0	0	0	0	0	0	0	0	0	0	0	0	0	0	0	0	0	0	0	0	0	0	0	0	0	0.00144	0	0	0	0	0	0	0	0	0	0	0	0	0	0	0
Alistipes_putredinis	0	0	0	0	0	0	0	0	0	0	0	0	0	0	0	0	0	0	0	0	0	0	0	0	0	0	0	0	0	0	0	0	0	0.00514	0	0	0	0	0	0.00432	0	0.00136	0	0	0	0	0	0	0
Alistipes_shahii	0	0	0	0	0	0	0	0	0	0	0	0	0	0	0	0	0	0	0	0	0	0	0	0	0	0	0	0	0	0	0	0	0	0.00059	0	0	0	0	0	0	0	0	0	0	0	0	0	0	0
Alistipes_unclassified	5e-05	0	0	0	0	0	0	0.00011	5e-05	0.00017	0	0	0	0	0	0	0	0	0	0	0	0	0	0	0	0	0	0	0	0	0	0	0	0.0021	0	0.00243	0	0	0.00034	0.00091	0	0	0	0.0001	0	0	0	0.00014	0
Alkaliphilus_unclassified	0	0	0	0	0	0	0	0.00246	0	0.0057	0	0	0	0.00194	0	0	0	0	0	0	0	0	0	0	0	0	0	0	0	0	0	0	0	0	0	0	0.00076	0	0.00057	0	0	0	0	0	0	0	0	0	0
Anaerococcus_hydrogenalis	0	0	0	0	0	0	0	0	0	0	0	0	0	0	0	0	0	0	0	0	0	0	0	0	0	0	0	0	0	0	0	0	0	0	0	0	0	0	0	0	0	0	0	0	0	0	0	0	0
Anaerococcus_lactolyticus	0	0	0	0	0	0	0	0	0	0	0	0	0	0	0	0	0	0	0	0	0	0	0	0	0	0	0	0	0	0	0	0	0	0	0	0	0	0	0	0	0	0	0	0	0	0	0	0	0
Anaerococcus_tetradius	0	0	0	0	0	0	0	0	0	0	0	0	0	0	0	0	0	0	0	0	0	0	0	0	0	0	0	0	0	0	0	0	0	0	0	0	0	0	0	0	0	0	0	0	0	0	0	0	0
Anaerococcus_unclassified	0.00423	0.01133	0.04433	0.03058	0.00694	0.01001	0.01112	0.05886	0.01569	0.02944	0.00268	0.00776	0.01051	0.00731	0	0.00163	0	0.1009	0.04071	0.00208	0	0	0.0038	0.00059	0.0011	0.00414	0.00779	0.00171	0.00286	0.00551	0.02663	0	0.00197	0.00565	0.00053	0.00952	0.01641	0	0.00416	0.02332	0.01409	0.00443	0.02491	0.01604	0	0.01053	0.00224	0.00792	0.00579
Anaerococcus_vaginalis	0	0	0	0	0	0	0	0	0	0	0	0	0	0	0	0	0	0	0	0	0	0	0	0	0	0	0	0	0	0	0	0	0	0	0	0	0	0	0	0	0	0	0	0	0	0	0	0	0
Anaerofustis_stercorihominis	0	0	0	0	0	0	0	0	0	0	0	0	0	0	0	0	0	0	0	0	0	0	0	0	0	0	0	0	0	0	0	0	0	0	0	0	0	0	0	0	0	0	0	0	0	0	0	0	0
Anaerostipes_caccae	0	0	0	0	0	0	0	0	0	0	0	0	0	0	0	0	0	0	0	0	0	0	0	0	0	0	0	0	0	0	0	0	0	0	0	0	0	0	0	0	0	0	0	0	0	0	0	0	0
Anaerotruncus_colihominis	0	0	0	0	0	0	0	0	0	0	0	0	0	0	0	0	0	0	0	0	0	0	0	0	0	0	0	0	0	0	0	0	0	0	0	0	0	0	0	0	0	0	0	0	0	0	0	0	0
Arthrobacter_unclassified	0	0	0	0	0	0	0	0	0	0	0	0	0	0	0	0	0	0	0	0	0	0	0.00047	0	0	0	0	0	0	0	0	0	0.0004	0	0	0	0	0	0	0	0	0	0.00066	0	0	0	0	0	0
aStreptococcus_cristatus	0.37541	0.58107	0.00274	0.02215	1.5614	0.26794	0.53503	0.19396	2.02409	0.73913	0.39124	1.31879	0.36028	0.7975	0.09285	1.9732	0.13551	0.29211	1.08044	1.04279	0.0022	0.62888	0.74573	0.39647	0.00367	1.37547	0.03107	0.00457	0.00234	0.00011	1.2277	0.00409	0.00905	0.15476	1.11942	0.89324	0.71636	0.20306	1.34015	0.14518	1.86618	0.0142	0.15355	0.26926	0.46493	0.32331	0.00455	0.25514	0.33595
aStreptococcus_mitis	0.80909	1.50179	0.56055	2.29503	0.45852	2.40718	0.53308	1.19707	0.38572	0.42701	2.13979	3.30603	1.53655	12.2494	0.47013	1.22794	0.69022	0.97649	1.48856	0.81038	4.83357	1.42331	1.86635	0.4119	6.81809	3.59996	1.2685	0.46103	1.75754	3.20807	0.8301	2.47845	1.03296	0.55602	1.79511	0.6955	0.43762	13.2141	1.04442	0.65447	1.38186	0.74572	1.42703	0.69557	1.24428	0.59696	0.39799	0.39617	0.82639
Atopobium_parvulum	0.00034	0	0.01233	0.00087	0.00893	0.1829	0.01647	0.0278	0.01413	0.69355	0.00016	0.00767	0.01276	0.11251	0	0.00859	0	0	0.29389	0.00496	0	0.00197	0.0022	0.03331	0	0	0	0.00133	0.00037	0.0036	0.02717	0.00012	0	0	0.0142	0.08308	0.03046	0	0.01432	0.00963	0.0009	0.0069	0.00308	0.08093	0	0	0.01972	0	0.00163
Atopobium_rimae	0.01417	0	0.26957	0	0.0591	0.12164	0.00277	0.07418	0.00693	1.35514	0	0.00454	0	0.00071	0	0	0	0	0.01395	0	0	0	0	0.13992	0	0	0.00425	0	0	0	0	0	0	0	0.00066	0.14866	0.00575	0	0	0.07328	0.04153	0	0.00434	0.19271	0	0	0.00434	0	0.00376
Atopobium_vaginae	0	0	0	0	0	0	0	0	0	0	0	0	0	0	0	0	0	0	0	0	0	0	0	0	0	0	0	0	0	0	0	0	0	0	0	0	0	0	0	0	0	0	0	0	0	0	0	0	0
Bacteroides_caccae	0	0	0	0	0	0	0	0	0	0	0	0	0	0	0	0	0	0	0	0	0	0	0	0	0	0	0	0	0	0	0	0	0	0.00888	0	0	0	0	0	0.00086	0	0	0	0	0	0	0	0	0
Bacteroides_cellulosilyticus	0	0	0	0	0	0	0	0	0	0	0	0	0	0	0	0	0	0	0	0	0	0	0	0	0	0	0	0	0	0	0	0	0	0.00231	0	0	0	0	0	0	0	0	0	0	0	0	0	0	0
Bacteroides_coprocola	0	0	0	0	0	0	0	0	0	0	0	0	0	0	0	0	0	0	0	0	0	0	0	0	0	0	0	0	0	0	0	0	0	0	0	0	0	0	0	0	0	0	0	0	0	0	0	0	0
Bacteroides_coprophilus	0	0	0	0	0	0	0	0	0	0	0	0	0	0	0	0	0	0	0	0	0	0	0	0	0	0	0	0	0	0	0	0	0	0	0	0	0	0	0	0	0	0	0	0	0	0	0	0	0
Bacteroides_dorei	0	0	0	0	0	0	0	0	0	0	0	0	0	0	0	0	0	0	0	0	0	0	0	0	0	0	0	0	0	0	0	0	0	0	0	0	0	0	0	0	0	0	0	0	0	0	0	0	0
Bacteroides_eggerthii	0	0	0	0	0	0	0	0	0	0	0	0	0	0	0	0	0	0	0	0	0	0	0	0	0	0	0	0	0	0	0	0	0	0	0	0	0	0	0	0	0	0	0	0	0	0	0	0	0
Bacteroides_finegoldii	0	0	0	0	0	0	0	0	0	0	0	0	0	0	0	0	0	0	0	0	0	0	0	0	0	0	0	0	0	0	0	0	0	0	0	0	0	0	0	0	0	0	0	0	0	0	0	0	0
Bacteroides_fragilis	0	0	0	0	0	0	0	0	0	0	0	0	0	0	0	0	0	0	0	0	0	0	0	0	0	0	0	0	0	0	0	0	0	0	0	0	0	0	0	0	0	0	0	0	0	0	0	0	0
Bacteroides_helcogenes	0	0	0	0	0	0	0	0	0	0	0	0	0	0	0	0	0	0	0	0	0	0	0	0	0	0	0	0	0	0	0	0	0	0	0	0	0	0	0	0	0	0	0	0	0	0	0	0	0
Bacteroides_intestinalis	0	0	0	0	0	0	0	0	0	0	0	0	0	0	0	0	0	0	0	0	0	0	0	0	0	0	0	0	0	0	0	0	0	0	0	0	0	0	0	0	0	0	0	0	0	0	0	0	0
Bacteroides_ovatus	0	0	0	0	0	0	0.00029	0	0	0	0	0	0	0	0	0	0	0	0	0.00033	0	0	0.0086	0	0	0	0	0	0	0	0	0	0	0.01576	0	0	0	0	0	0.00021	0	0	0	0	0	0	0	0	0
Bacteroides_pectinophilus	0	0	0	0	0	0	0	0	0	0	0	0	0	0	0	0	0	0	0	0	0	0	0	0	0	0	0	0	0	0	0	0	0	0	0	0	0	0	0	0	0	0	0	0	0	0	0	0	0
Bacteroides_plebeius	0	0	0	0	0	0	0	0	0	0	0	0	0	0	0	0	0	0	0	0	0	0	0	0	0	0	0	0	0	0	0	0	0	0	0	0.00187	0	0	0	0	0	0.00338	0	0	0	0	0	0	0
Bacteroides_salanitronis	0	0	0	0	0	0	0	0	0	0	0	0	0	0	0	0	0	0	0	0	0	0	0	0	0	0	0	0	0	0	0	0	0	0	0	0	0	0	0	0	0	0	0	0	0	0	0	0	0
Bacteroides_stercoris	0	0	0	0	0	0	0	0	0	0	0	0	0	0	0	0	0	0	0	0	0	0	0	0	0	0	0	0	0	0	0	0	0	0	0	0	0	0	0	0	0	0.00011	0	0	0	0	0	0	0
Bacteroides_thetaiotaomicron	0	0	0	0	0	0	0	0	0	0	0	0	0	0	0	0	0	0	0	0	0	0	0	0	0	0	0	0	0	0	0	0	0	0	0	0	0	0	0	0	0	0	0	0	0	0	0	0	0
Bacteroides_unclassified	0.06489	0.01726	0.10283	0.0142	0.044	0.07128	0.03498	0.08362	0.03447	0.29213	0.01996	0.08026	0.0085	0.00696	0	0.01979	0.0007	0	0.04429	0.0087	0	0.00158	0.0116	0.02843	0.03045	0.04894	0.02545	0.00112	0.00125	0.00388	0.02333	0.00171	0.00102	0.03575	0.00826	0.07432	0.05467	0.00433	0.02194	0.15743	0.01374	0.00317	0.0599	0.14674	0.00457	0.04652	0.01933	0.02177	0.00757
Bacteroides_uniformis	0	0	0	0	0	0	0	0	0	0	0	0	0	0	0	0	0	0	0	0	0	0	0	0	0	0	0	0	0	0	0	0	0	0.00223	0	0	0	0	0	0	0	0	0	0	0	0	0	0	0
Bacteroides_vulgatus	0	0	0	0	0	0.0006	0	0	0	0	0	0	0	0	0	0	0	0	0	0	0	0	0	0	0	0	0	0	0	0	0	0	0	0.05307	0	0.00168	0	0	0	0.00919	0	0.00031	0	0	0	0	0	0	0
Bacteroides_xylanisolvens	0	0	0	0	0	0	0	0	0	0	0	0	0	0	0	0	0	0	0	0	0	0	0	0	0	0	0	0	0	0	0	0	0	0.01041	0	0	0	0	0	0	0	0	0	0	0	0	0	0	0
Bifidobacterium_adolescentis	0	0	0	0	0	0	0	0	0	0	0	0	0	0	0	0	0	0	0	0	0	0	0	0	0	0	0	0	0	0	0	0	0	0	0	0	0	0	0	0	0	0	0	0	0	0	0	0	0
Bifidobacterium_angulatum	0	0	0	0	0	0	0	0	0	0	0	0	0	0	0	0	0	0	0	0	0	0	0	0	0	0	0	0	0	0	0	0	0	0	0	0	0	0	0	0	0	0	0	0	0	0	0	0	0
Bifidobacterium_animalis	0	0	0	0	0	0	0	0	0	0	0	0	0	0	0	0	0	0	0	0	0	0	0	0	0	0	0	0	0	0	0	0	0	0	0	0	0	0	0	0	0	0	0	0	0	0	0	0	0
Bifidobacterium_bifidum	0	0	0	0	0	0	0	0	0	0	0	0	0	0	0	0	0	0	0	0	0	0	0	0	0	0	0	0	0	0	0	0	0	0	0	0	0	0	0	0	0	0	0	0	0	0	0	0	0
Bifidobacterium_breve	0	0	0	0	0	0	0	0	0	0	0	0	0	0	0	0	0	0	0	0	0	0	0	0	0	0	0	0	0	0	0	0	0	0	0	0	0	0	0	0	0	0	0	0	0	0	0	0	0
Bifidobacterium_catenulatum	0	0	0	0	0	0	0	0	0	0	0	0	0	0	0	0	0	0	0	0	0	0	0	0	0	0	0	0	0	0	0	0	0	0	0	0	0	0	0	0	0	0	0	0	0	0	0	0	0
Bifidobacterium_dentium	0	0	0	0	0	0	0	0	0	0	0	0	0	0	0	0	0	0	0	0	0	0	0	0	0	0	0	0	0	0	0	0	0	0	0	0	0	0	0	0	0	0	0	0	0	0	0	0	0
Bifidobacterium_longum	0	0	0	0	0	0	0	0	0	0	0	0	0	0	0	0	0	0	0	0	0	0	0	0	0	0	0	0	0	0	0	0	0	0	0	0	0	0	0	0	0	0	0	0	0	0	0	0	0
Bifidobacterium_pseudocatenulatum	0	0	0	0	0	0	0	0	0	0	0	0	0	0	0	0	0	0	0	0	0	0	0	0	0	0	0	0	0	0	0	0	0	0	0	0	0	0	0	0	0	0	0	0	0	0	0	0	0
Bifidobacterium_unclassified	0.12519	0.16464	0.44757	0.13123	0.09738	0.24696	0.1726	0.34433	0.10642	0.18908	0.17578	0.19555	0.23553	0.00142	0.41472	0.08509	0.339	0.25042	0.12206	0.25285	0.24227	0.4229	0.30077	0.27092	0.2999	0.48702	0.04901	0.11084	0.06533	0.08695	0.36409	0.02981	0.40347	0.40664	0.08474	0.18513	0.11283	0.20067	0.17413	0.18068	0.21503	0.24706	0.16514	0.30657	0.153	0.17434	0.87592	0.12841	0.20027
Bilophila_wadsworthia	0	0	0	0	0	0	0	0	0	0	0	0	0	0	0	0	0	0	0	0	0	0	0	0	0	0	0	0	0	0	0	0	0	0	0	0	0.00063	0	0	0	0	0	0	0	0	0	0	0	0
Blautia_hansenii	0	0	0	0	0	0	0	0	0	0	0	0	0	0	0	0	0	0	0	0	0	0	0	0	0	0	0	0	0	0	0	0	0	0	0	0	0	0	0	0	0	0	0	0	0	0	0	0	0
Blautia_hydrogenotrophica	0	0	0	0	0	0	0	0	0	0	0	0	0	0	0	0	0	0	0	0	0	0	0	0	0	0	0	0	0	0	0	0	0	0	0	0	0	0	0	0	0	0	0	0	0	0	0	0	0
Blautia_unclassified	0.01013	0.00222	0.00107	0.00327	0.00205	0.01931	0.00569	0.0155	0.00339	0.01581	0.00152	0.01392	0.00534	0.00103	0	0.00352	0	0	0.00727	0	0	0	0.00048	0.00253	0.00109	0.00222	0.00117	0	0	0	0.00297	0	0.00039	0.00651	0	0.01195	0.00247	0.00238	0.00277	0.02233	0	0.001	0.00176	0.01507	0	0.00952	0	0.01022	0.00408
Brachyspira_unclassified	0	0	0	0	0	0	0	0	0	0	0	0	0	0	0	0	0	0	0	0	0	0	0	0	0	0	0	0	0	0	0	0	0	0	0	0	0	0	0	0	0	0	0	0	0	0	0	0	0
Brevundimonas_subvibrioides	0	0	0	0	0	0	0	0	0	0	0	0	0	0	0	0	0	0	0	0	0	0	0	0	0	0	0	0	0	0	0	0	0	0	0	0	0	0	0	0	0	0	0	0	0	0	0	0	0
Brucella_ceti	0	0	0	0	0	0	0	0	0	0	0	0	0	0	0	0	0	0	0	0	0	0	0	0	0	0	0	0	0	0	0	0	0	0	0	0	0	0	0	0	0	0	0	0	0	0	0	0	0
Bulleidia_extructa	2e-05	0	0	0	0	0	0	0.10997	0.00081	0.01413	0	0	0	0.00643	0	0	0	0	0	0	0	0	0	0	0	0	0	0	0	0	0	0	0	0	0	0	0	0	0	0	0	0	0	0	0	0	0	0	0
Burkholderia_cenocepacia	0	0	0	0	0	0	0	0	0	0	0	0	0	0	0	0	0	0	0	0	0	0	0	0	0	0	0	0	0	0	0	0	0	0	0	0	0	0	0	0	0	0	0	0	0	0	0	0	0
Burkholderia_unclassified	0.05555	0.00438	0.02743	0.00767	0.04366	0.01724	0.00569	0.01016	0.04425	0.00538	0.04539	0.11154	0.01651	0.00282	0.06681	0.02442	0.13889	0.00679	0	0.00249	0.00347	0.42521	0.43979	0.01076	0.06715	0.10161	0.00366	0.07059	0	0.00079	0.0195	0.06592	0.00439	0.02143	0.01628	0.02492	0.00227	0.00155	0.07246	0.16494	0.08334	0.0521	0.00578	0.00854	0.05168	0.11418	0	0.01315	0.02879
Butyrivibrio_crossotus	0	0	0	0	0	0	0	0	0	0	0	0	0	0	0	0	0	0	0	0	0	0	0	0	0	0	0	0	0	0	0	0	0	0	0	0	0	0	0	0	0	0	0	0	0	0	0	0	0
Butyrivibrio_unclassified	0	0	0	0	0	0	0	0.0013	0	0.00452	0	0	0	0	0	0	0	0	0.0019	0	0	0	0	0	0	0	0	0	0	0	0	0	0	0	0	0.0012	0	0	0	0.00302	0	0	0	0.00225	0	0	0	0	0
Campylobacter_concisus	0.24519	0.15713	0.11618	0.36745	0.06486	0.07748	0.38529	0.36095	0.16301	0.88117	0.05554	0.31779	0.12733	0.20587	0.006	0.52763	0.01428	0.03167	0.22508	0.17247	0.0023	0.05999	0.08011	0.12143	0.00404	0.06419	0.008	0.16274	0.01308	0.17921	0.08619	0.00169	0.01732	0.17203	0.52631	0.56251	0.10339	0.02189	0.44342	0.12799	0.07282	0.11951	0.26538	1.2582	0.10769	0.06703	0.09604	0.02734	0.10022
Campylobacter_curvus	0.07257	0.01085	0.07462	0.04709	0.01805	0.00177	0.00101	0.20129	0.0017	0.29272	0.0003	0.00973	0.00102	0.00636	0	0.02434	0.001	0.00336	0.04696	0	0	0.01119	0.01008	0.74218	0	0	0.00396	0.00037	0	0.00018	0.00156	0	0	0.32858	0.01345	0.46842	0.01469	0	0.0009	0.2379	0	0.00806	0.01938	0.32599	0	0.00488	0.00138	0.00261	0.00364
Campylobacter_gracilis	0.28804	0.40248	4.69117	0.2352	0.56036	0.37081	0.73448	0.62755	1.12353	2.75007	0.07609	0.5628	0.34106	2.64819	0.02501	0.74463	0.00915	0.12971	4.8768	1.72331	0	0.01402	0.01676	2.9938	0.04777	0.35085	0.0804	1.15728	0.07088	0.21451	1.10237	0	0.09913	0.95699	1.00096	1.10227	0.20856	0.00843	1.0909	1.38216	1.72404	0.01814	0.37709	3.78229	0.00556	0.10299	1.29024	0.04825	0.45324
Campylobacter_hominis	0	0	0	0	0	0	0	0	0	0	0	0	0	0	0	0	0	0	0	0	0	0	0	0	0	0	0	0	0	0	0	0	0	0	0	0	0	0	0	0	0	0	0	0	0	0	0	0	0
Campylobacter_rectus	0.09301	0.1075	0.2142	0.16341	0.21677	0.19814	0.03104	0.23346	0.06697	0.34322	0.01466	0.46702	0.10317	0.03381	0.00866	0.07433	0.01656	0.0193	0.06699	0.03517	0	0.00575	0.00603	0.05223	0.0417	0.06417	0.13844	0.04449	0.00384	0.0135	0.09843	0	0.00631	0.28469	0.07825	0.20539	0.19043	0.01489	0.02626	0.30399	0.0276	0.01824	0.12337	0.77886	0.00334	0.17033	0.03968	0.03651	0.05815
Campylobacter_showae	3.12848	0.43325	0.32247	0.58279	1.36919	1.55477	0.8589	0.59392	0.36436	0.23425	0.09907	0.3075	0.78484	0.06579	0.05649	0.53204	0.04922	0.06467	0.33888	0.09727	0	0.03874	0.04562	0.28499	0.1284	0.13207	0.63677	0.12281	0.00513	0.09278	0.26665	0.00289	0	0.89792	0.20148	1.66924	0.33894	0.02477	0.11261	1.5293	0.01491	0.23139	0.44866	1.7679	0.01866	0.89343	0.10656	1.00479	0.11953
Capnocytophaga_gingivalis	9.10133	2.33406	7.01845	3.55312	5.09672	1.7077	5.33689	2.12396	2.06416	2.55046	2.55894	2.74908	8.91071	8.73618	3.98631	2.52938	2.06813	1.7378	1.47	1.6404	0.11598	1.78727	2.35064	1.97058	0.55936	7.76984	7.58315	1.39398	0.74488	7.09016	4.23665	0.36692	1.16172	3.0736	3.25016	5.79216	5.73049	1.5155	3.4435	5.33893	0.33663	2.471	3.86222	1.62581	0.92518	6.12876	0.56394	5.3196	3.88378
Capnocytophaga_ochracea	2.03025	1.74354	11.1039	2.56307	1.18049	3.34087	5.12437	2.05454	4.8468	2.32575	0.93532	1.93737	1.98585	2.01305	0.27299	0.88917	0.02544	0.62493	2.17299	9.53676	0.46171	0.29664	0.39158	5.68288	0.00775	2.06648	0.29199	0.03789	0.01403	0.48767	1.79421	0.01979	0.44727	2.72569	1.24047	2.65863	1.33233	0.08094	7.03147	2.34612	2.10557	0.10992	1.67853	3.43953	0.2666	0.98529	1.14841	1.16431	0.94705
Capnocytophaga_sputigena	6.52618	1.20936	9.51982	2.96734	11.2195	6.8777	3.6606	1.6916	4.27691	0.92478	1.27762	2.08892	3.70271	8.17505	3.01595	7.00637	0.40167	7.65115	1.79369	2.0056	0.1583	1.41116	1.87744	4.5508	0.13402	3.48906	4.28279	4.03024	0.95994	2.82028	2.22755	2.06663	0.31707	2.68692	1.48889	4.79547	2.48395	0.8538	2.57773	7.91166	0.21081	5.36353	3.43386	1.7639	1.27619	10.7296	0.6313	10.1384	4.09869
Capnocytophaga_unclassified	0	0	0	0	0	0	0	0	0	0	0	0	0	0	0	0	0	0	0	0	0	0	0	0	0	0	0	0	0	0	0	0	0	0	0	0	0	0	0	0	0	0	0	0	0	0	0	0	0
Cardiobacterium_hominis	1.37314	0.77373	5.23873	0.88437	0.87052	2.55475	3.51195	0.40164	0.47826	0.1257	0.77465	2.337	2.97671	0.45541	2.67279	0.25505	0.89835	2.00901	1.02863	0.38024	0.90419	0.38858	0.34083	0.93732	0.27281	2.24491	2.26184	3.10537	0.04759	0.99219	3.32311	0.10801	0.25995	0.9946	0.10687	3.82069	0.82799	0.55637	0.49005	2.95797	1.14744	2.68114	2.43915	0.36103	0.59013	5.04986	0.5881	2.9487	0.57206
Catenibacterium_mitsuokai	0	0	0	0	0	0	0	0	0	0	0	0	0	0	0	0	0	0	0	0	0	0	0	0	0	0	0	0	0	0	0	0	0	0	0	0	0	0	0	0	0	0	0	0	0	0	0	0	0
Catonella_morbi	0.12221	0.24012	0.15572	0.55274	0.4464	0.19531	0.23467	0.23868	0.09188	0.38767	0.00059	0.19545	0.19523	0.00715	0	0.03311	0	0.02656	2.6839	0.01874	0	0	0.00021	0.03752	0.03284	0.02847	0.04401	0.00041	0.00482	0.02535	0.20029	0	0	0.38298	0.04107	0.30585	0.195	0.01869	0.00091	0.63157	0	0.06175	0.32905	0.31861	0.01536	0.37318	0.00386	0.08655	0.12973
Cellulophaga_unclassified	0.06373	0.0419	0.09061	0.03783	0.04808	0.06844	0.02274	0.02942	0.03399	0.01753	0.06319	0.04773	0.08849	0.01693	0.06231	0.02408	0.008	0.13852	0.01082	0.03843	0	0.03641	0.05402	0.02132	0.00914	0.05312	0.09915	0.06078	0.01287	0.06436	0.02462	0.01927	0.0153	0.04325	0.03166	0.04203	0.04905	0.00851	0.02088	0.06949	0.00488	0.08945	0.02952	0.02473	0.00979	0.20159	0.012	0.1183	0.03434
Citrobacter_unclassified	0	0	0	0	0	0	0	0	0	0	0	0	0	0	0	0	0	0	0	0	0	0	0	0	0	0	0	0	0	0	0	0	0	0	0	0	0	0	0	0	0	0	0	0	0	0	0	0	0
Clostridium_asparagiforme	0	0	0	0	0	0	0	0	0	0	0	0	0	0	0	0	0	0	0	0	0	0	0	0	0	0	0	0	0	0	0	0	0	0	0	0	0	0	0	0	0	0	0	0	0	0	0	0	0
Clostridium_bartlettii	0	0	0	0	0	0	0	0	0	0	0	0	0	0	0	0	0	0	0	0	0	0	0	0	0	0	0	0	0	0	0	0	0	0	0	0	0	0	0	0	0	0	0	0	0	0	0	0	0
Clostridium_bolteae	0	0	0	0	0	0	0	0	0	0	0	0	0	0	0	0	0	0	0	0	0	0	0	0	0	0	0	0	0	0	0	0	0	0	0	0	0	0	0	0	0	0	0	0	0	0	0	0	0
Clostridium_botulinum	0	0	0	0	0	0	0	0	0	0	0	0	0	0	0	0	0	0	0	0	0	0	0	0	0	0	0	0	0	0	0	0	0	0	0	0	0	0	0	0	0	0	0	0	0	0	0	0	0
Clostridium_cf	0	0	0	0	0	0	0	0	0	0	0	0	0	0	0	0	0	0	0	0	0	0	0	0	0	0	0	0	0	0	0	0	0	0	0	0	0	0	0	0	0	0	0	0	0	0	0	0	0
Clostridium_difficile	0	0	0	0	0	0	0	0	0	0	0	0	0	0	0	0	0	0	0	0	0	0	0	0	0	0	0	0	0	0	0	0	0	0	0	0	0	0	0	0	0	0	0	0	0	0	0	0	0
Clostridium_hathewayi	0	0	0	0	0	0	0	0	0	0	0	0	0	0	0	0	0	0	0	0	0	0	0	0	0	0	0	0	0	0	0	0	0	0	0	0	0	0	0	0	0	0	0	0	0	0	0	0	0
Clostridium_hiranonis	0	0	0	0	0	0	0	0	0	0	0	0	0	0	0	0	0	0	0	0	0	0	0	0	0	0	0	0	0	0	0	0	0	0	0	0	0	0	0	0	0	0	0	0	0	0	0	0	0
Clostridium_hylemonae	0	0	0	0	0	0	0	0	0	0	0	0	0	0	0	0	0	0	0	0	0	0	0	0	0	0	0	0	0	0	0	0	0	0	0	0	0	0	0	0	0	0	0	0	0	0	0	0	0
Clostridium_leptum	0	0	0	0	0	0	0	0	0	0	0	0	0	0	0	0	0	0	0	0	0	0	0	0	0	0	0	0	0	0	0	0	0	0	0	0	0	0	0	0	0	0	0	0	0	0	0	0	0
Clostridium_methylpentosum	0	0	0	0	0	0	0	0	0	0	0	0	0	0	0	0	0	0	0	0	0	0	0	0	0	0	0	0	0	0	0	0	0	0	0	0	0	0	0	0	0	0	0	0	0	0	0	0	0
Clostridium_nexile	0	0	0	0	0	0	0	0	0	0	0	0	0	0	0	0	0	0	0	0	0	0	0	0	0	0	0	0	0	0	0	0	0	0	0	0	0	0	0	0	0	0	0	0	0	0	0	0	0
Clostridium_perfringens	0	0	0	0	0	0	0	0	0	0	0	0	0	0	0	0	0	0	0	0	0	0	0	0	0	0	0	0	0	0	0	0	0	0	0	0	0	0	0	0	0	0	0	0	0	0	0	0	0
Clostridium_saccharolyticum	0	0	0	0	0	0	0	0	0	0	0	0	0	0	0	0	0	0	0	0	0	0	0	0	0	0	0	0	0	0	0	0	0	0	0	0	0	0	0	0	0	0	0	0	0	0	0	0	0
Clostridium_scindens	0	0	0	0	0	0	0	0	0	0	0	0	0	0	0	0	0	0	0	0	0	0	0	0	0	0	0	0	0	0	0	0	0	0	0	0	0	0	0	0	0	0	0	0	0	0	0	0	0
Clostridium_symbiosum	0	0	0	0	0	0	0	0	0	0	0	0	0	0	0	0	0	0	0	0	0	0	0	0	0	0	0	0	0	0	0	0	0	0	0	0	0	0	0	0	0	0	0	0	0	0	0	0	0
Collinsella_aerofaciens	0	0	0	0	0	0	0	0	0	0	0	0	0	0	0	0	0	0	0	0	0	0	0	0	0	0	0	0	0	0	0	0	0	0	0	0	0	0	0	0	0	0	0	0	0	0	0	0	0
Collinsella_intestinalis	0	0	0	0	0	0	0	0	0	0	0	0	0	0	0	0	0	0	0	0	0	0	0	0	0	0	0	0	0	0	0	0	0	0	0	0	0	0	0	0	0	0	0	0	0	0	0	0	0
Collinsella_stercoris	0	0	0	0	0	0	0	0	0	0	0	0	0	0	0	0	0	0	0	0	0	0	0	0	0	0	0	0	0	0	0	0	0	0	0	0	0	0	0	0	0	0	0	0	0	0	0	0	0
Collinsella_unclassified	0	0	0	0	0	0	0	0	0	0	0	0	0	0	0	0	0	0	0	0	0	0	0	0	0	0	0	0	0	0	0	0	0	0	0	0	0	0	0	0	0	0	0	0	0	0	0	0	0
Coprobacillus_bacterium	0	0	0	0	0	0	0	0	0	0	0	0	0	0	0	0	0	0	0	0	0	0	0	0	0	0	0	0	0	0	0	0	0	0	0	0	0	0	0	0	0	0	0	0	0	0	0	0	0
Coprococcus_catus	0	0	0	0	0	0	0	0	0	0	0	0	0	0	0	0	0	0	0	0	0	0	0	0	0	0	0	0	0	0	0	0	0	0	0	0	0	0	0	0	0	0	0	0	0	0	0	0	0
Coprococcus_comes	0	0	0	0	0	0	0	0	0	0	0	0	0	0	0	0	0	0	0	0	0	0	0	0	0	0	0	0	0	0	0	0	0	0	0	0	0	0	0	0	0	0	0	0	0	0	0	0	0
Coprococcus_eutactus	0	0	0	0	0	0	0	0	0	0	0	0	0	0	0	0	0	0	0	0	0	0	0	0	0	0	0	0	0	0	0	0	0	0	0	0	0	0	0	0	0	0	0	0	0	0	0	0	0
Corynebacterium_accolens	0	0	0	0	0	0	0	0	0	0	0	0	0	0	0	0	0	0	0	0	0	0	0	0	0	0	0	0	0	0	0	0	0	0	0	0	0	0	0	0	0	0	0	0	0	0	0	0	0
Corynebacterium_amycolatum	0	0	0	0	0	0	0	0	0	0	0	0	0	0	0	0	0	0	0	0	0	0	0	0	0	0	0	0	0	0	0	0	0	0	0	0	0	0	0	0	0	0	0	0	0	0	0	0	0
Corynebacterium_aurimucosum	0	0	0	0	0	0	0	0	0	0	0	0	0	0	0	0	0	0	0	0	0	0	0	0	0	0	0	0	0	0	0	0	0	0	0	0	0	0	0	0	0	0	0	0	0	0	0	0	0
Corynebacterium_genitalium	0	0	0	0	0	0	0	0	0	0	0	0	0	0	0	0	0	0	0	0	0	0	0	0	0	0	0	0	0	0	0	0	0	0	0	0	0	0	0	0	0	0	0	0	0	0	0	0	0
Corynebacterium_jeikeium	0	0	0	0	0	0	0	0	0	0	0	0	0	0	0	0	0	0	0	0	0	0	0	0	0	0	0	0	0	0	0	0	0	0	0	0	0	0	0	0	0	0	0	0	0	0	0	0	0
Corynebacterium_kroppenstedtii	0	0	0	0	0	0	0	0	0	0	0	0	0	0	0	0	0	0	0	0	0.14888	0	0	0	0	0	0	0	0	0	0	0	0	0	0	0	0	0	0	0	0	0	0	0	0	0	0	0	0
Corynebacterium_matruchotii	21.4904	19.2156	0.21698	13.8114	13.1051	23.3021	39.1886	33.4004	37.7497	10.6356	5.89123	36.5869	7.9154	5.01837	10.7976	24.7905	15.4893	13.5764	19.5484	37.4723	25.3484	9.65266	9.5446	22.1855	0.03225	20.3972	0.93161	0.00704	0.23942	4.35694	24.8773	0.00733	29.3812	27.1505	16.6803	21.604	34.4108	3.81398	32.7482	11.6288	22.8882	2.48072	27.2191	25.6704	8.66218	9.69272	3.24036	11.5689	7.32584
Corynebacterium_pseudogenitalium	0	0	0	0	0	0	0	0	0	0	0	0	0	0	0	0	0	0	0	0	0	0	0	0	0	0	0	0	0	0	0	0	0	0	0	0	0	0	0	0	0	0	0	0	0	0	0	0	0
Corynebacterium_striatum	0	0	0	0	0	0	0	0	0	0	0	0	0	0	0	0	0	0	0	0	0	0	0	0	0	0	0	0	0	0	0	0	0	0	0	0	0	0	0	0	0	0	0	0	0	0	0	0	0
Corynebacterium_tuberculostearicum	0	0	0	0	0	0	0	0	0	0	0	0	0	0	0	0	0	0	0	0	0	0	0	0	0	0	0	0	0	0	0	0	0	0	0	0	0	0	0	0	0	0	0	0	0	0	0	0	0
Cronobacter_unclassified	0	0	0	0	0	0	0	0	0	0	0	0	0	0	0	0	0	0	0	0	0	0	0	0	0	0	0	0	0	0	0	0	0	0	0	0	0	0	0	0	0	0	0	0	0	0	0	0	0
Cryptobacterium_curtum	0	0	0.00267	0	0	0.01741	0.00104	0.01661	0	0.1154	0	0	0	0	0	0	0	0	0	0	0	0	0	0	0	0	0	0	0	0	0	0	0	0	0	0	0	0	0	0	0.00201	0	0	0.01262	0	0	0	0	0
Deinococcus_radiodurans	0	0	0	0	0	0	0	0	0	0	0	0	0	0	0	0	0	0	0	0	0	0	0	0	0	0	0	0	0	0	0	0	0	0	0	0	0	0	0	0	0	0	0	0	0	0	0	0	0
Deinococcus_unclassified	0	0	0	0	0	0	0	0	0	0	0	0	0	0	0	0	0	0	0	0	0	0	0	0	0	0	0	0	0	0	0	0	0	0	0	0	0	0	0	0	0	0	0	0	0	0	0	0	0
Delftia_acidovorans	0	0	0	0	0	0	0	0	0	0	0	0	0	0	0	0	0	0	0	0	0	0	0	0	0	0	0	0	0	0	0	0	0	0	0	0	0	0	0	0	0	0	0	0	0	0	0	0	0
Desulfovibrio_desulfuricans	0.03145	0.01959	0.10418	0.0249	0.01902	0.03858	0.02871	0.03437	0.00985	0.02072	0.02402	0.03021	0.01783	0	0.11382	0.01822	0.05599	0.03741	0.0067	0.0459	0.02627	0.16686	0.11813	0.04714	0	0.051	0.01224	0.01983	0.01353	0.0275	0.08172	0.00226	0.05825	0.02279	0.0082	0.03109	0.01255	0.01988	0.01381	0.049	0.05452	0.01199	0.00888	0.03281	0.00149	0.01991	0.04872	0.0227	0.05087
Desulfovibrio_piger	0	0	0	0	0	0	0	0	0	0	0	0	0	0	0	0	0	0	0	0	0	0	0	0	0	0	0	0	0	0	0	0	0	0	0	0	0	0	0	0	0	0	0	0	0	0	0	0	0
Dialister_invisus	0.06147	0.00081	1.61979	0	0.21854	0.0739	0.00342	0.59658	0.09079	1.38362	0.00058	0.38665	0	0.0118	0	0.0399	0	0	0.0557	0.03388	0	0	0.00041	0.36267	0	0	0.0025	0	0	0	0.01544	0	0.0298	0.04627	0	1.13499	0.02903	0	0.06248	0.59844	0.084	0	0.03218	0.20113	0.00115	0.00671	0.03556	0	0.03286
Dialister_microaerophilus	0	0	0.00719	0	0	0	0	0	0	0	0	0	0	0	0	0	0	0	0	0	0	0	0	0	0	0	0	0	0	0	0	0	0	0	0	0	0	0	0	0	0	0	0	0	0	0	0	0	0
Dorea_formicigenerans	0	0	0	0	0	0	0	0	0	0	0	0	0	0	0	0	0	0	0	0	0	0	0	0	0	0	0	0	0	0	0	0	0	0	0	0	0	0	0	0	0	0	0	0	0	0	0	0	0
Dorea_longicatena	0	0	0	0	0	0	0	0	0	0	0	0	0	0	0	0	0	0	0	0	0	0	0	0	0	0	0	0	0	0	0	0	0	0	0	0	0	0	0	0	0	0	0	0	0	0	0	0	0
Dorea_unclassified	0	0	0	0	0	0	0	0	0	0	0	0	0	0	0	0	0	0	0	0	0	0	0	0	0	0	0	0	0	0	0	0	0	0	0	0	0	0	0	0	0	0	0	0	0	0	0	0	0
Eggerthella_lenta	0	0	0	0	0	0	0	0	0	0	0	0	0	0	0	0	0	0	0	0	0	0	0	0	0	0	0	0	0	0	0	0	0	0	0	0	0	0	0	0	0	0	0	0	0	0	0	0	0
Eikenella_corrodens	0.57354	0.19552	1.00175	0.34845	1.14743	0.52507	0.58035	0.22029	1.26564	0.1014	0.44309	0.72509	0.55529	0.06466	1.56621	0.10263	0.1981	0.33004	0.48085	0.09743	0.01015	0.52118	0.4524	0.47561	0.07453	0.65832	0.46316	0.22373	0.02358	0.16137	0.502	0.04817	0.10557	0.25034	2.31557	2.87978	0.48489	0.23329	0.15918	1.15661	0.02771	0.87884	0.60964	0.54111	0.0604	0.91822	0.07111	0.11137	0.49283
Enhydrobacter_aerosaccus	0	0	0	0	0	0	0	0	0	0	0	0	0	0	0	0	0	0	0	0	0	0	0	0	0	0	0	0	0	0	0	0	0	0	0	0	0	0	0	0	0	0	0	0	0	0	0	0	0
Enterobacter_cancerogenus	0	0	0	0	0	0	0	0	0	0	0	0	0	0	0	0	0	0	0	0	0	0	0	0	0	0	0	0	0	0	0	0	0	0	0	0	0	0	0	0	0	0	0	0	0	0	0	0	0
Enterobacter_cloacae	0	0	0	0	0	0	0	0	0	0	0	0	0	0	0	0	0	0	0	0	0	0	0	0	0	0	0	0	0	0	0	0	0	0	0	0	0	0	0	0	0	0	0	0	0	0	0	0	0
Enterobacter_unclassified	0	0	0	0	0	0	0	0	0	0	0	0	0	0	0	0	0	0	0	0	0	0	0	0	0	0	0	0	0	0	0	0	0	0	0	0	0	0	0	0	0	0	0	0	0	0	0	0	0
Enterococcus_faecalis	0	0	0	0	0	0	0	0	0	0	0	0	0	0	0	0	0	0	0	0	0	0	0	0	0	0	0	0	0	0	0	0	0	0	0	0	0	0	0	0	0	0	0	0	0	0	0	0	0
Enterococcus_faecium	0	0	0	0	0	0	0	0	0	0	0	0	0	0	0	0	0	0	0	0	0	0	0	0	0	0	0	0	0	0	0	0	0	0	0	0	0	0	0	0	0	0	0	0	0	0	0	0	0
Enterococcus_gallinarum	0	0	0	0	0	0	0	0	0	0	0	0	0	0	0	0	0	0	0	0	0	0	0	0	0	0	0	0	0	0	0	0	0	0	0	0	0	0	0	0	0	0	0	0	0	0	0	0	0
Enterococcus_unclassified	0.01464	0.01009	0.00568	0.00352	0.02578	0.0176	0.00457	0.01185	0.01764	0.00407	0.00548	0.00712	0.01709	0.01068	0.00337	0.00162	0.00059	0.00053	0.00619	0	0	0.00735	0.01092	0.01009	0	0.01897	0.00627	0.00231	0	0.00045	0.01005	0.00348	0.00211	0.00064	0.00322	0.0028	0.00386	0.01544	0.00878	0.01704	0	0.00246	0.04169	0.00121	0.00235	0.01015	0	0.00686	0.01081
Escherichia_coli	0	0	0	0	0	0	0.00431	0	0	0	0	0	0	0	0	0	0	0	0	0	0	0	0	0	0	0	0	0	0	0	0	0	0	0	0	0	0	0	0	0	0	0	0	0	0	0	0	0.00384	0
Escherichia_fergusonii	0	0	0	0	0	0	0	0	0	0	0	0	0	0	0	0	0	0	0	0	0	0	0	0	0	0	0	0	0	0	0	0	0	0	0	0	0	0	0	0	0	0	0	0	0	0	0	0	0
Escherichia_unclassified	0	0	0	0	0	0	0	0	0	0	0	0	0	0	0	0	0	0	0	0	0	0	0	0	0	0	0	0	0	0	0	0	0	0	0	0	0	0	0	0	0	0	0	0	0	0	0	0	0
Eubacterium_eligens	0	0	0	0	0	0	0	0	0	0	0	0	0	0	0	0	0	0	0	0	0	0	0	0	0	0	0	0	0	0	0	0	0	0	0	0	0	0	0	0	0	0	0	0	0	0	0	0	0
Eubacterium_hallii	0	0	0	0	0	0	0	0	0	0	0	0	0	0	0	0	0	0	0	0	0	0	0	0	0	0	0	0	0	0	0	0	0	0	0	0	0	0	0	0	0	0	0	0	0	0	0	0	0
Eubacterium_limosum	0	0	0	0	0	0	0	0	0	0	0	0	0	0	0	0	0	0	0	0	0	0	0	0	0	0	0	0	0	0	0	0	0	0	0	0	0	0	0	0	0	0	0	0	0	0	0	0	0
Eubacterium_rectale	0	0	0	0	0	0	0	0	0	0	0	0	0	0	0	0	0	0	0	0	0	0	0	0	0	0	0	0	0	0	0	0	0	0.03806	0	0	0	0	0	0	0	0	0	0	0	0	0	0	0
Eubacterium_saburreum	0.05782	0.01639	0.18217	0.00545	0.16266	0.27998	1.76163	0.32894	0.73392	1.79317	0.00915	0.08802	0.05318	0.64792	0.00101	0.40856	0	0.033	0.86081	0.39243	0	0.00846	0.01286	1.93825	0.01047	0.02992	0.00283	0.00042	0.00125	0.01074	0.28355	0	0.04331	0.01111	0.15108	0.53277	0.0401	0	0.85696	0.19893	2.5912	0.01836	0.15708	0.71822	0.03231	0.05939	0.01122	0.11753	0.04041
Eubacterium_saphenum	0	0	0	0	0	0	0	0.1412	0	0.00513	0	0	0	0	0	0	0	0	0	0	0	0	0	0	0	0	0	0	0	0	0	0	0	0	0	0	0	0	0	0	0	0	0	0.06115	0	0	0	0	0
Eubacterium_siraeum	0	0	0	0	0	0	0	0	0	0	0	0	0	0	0	0	0	0	0	0	0	0	0	0	0	0	0	0	0	0	0	0	0	0	0	0	0	0	0	0	0	0	0	0	0	0	0	0	0
Eubacterium_ventriosum	0	0	0	0	0	0	0	0	0	0	0	0	0	0	0	0	0	0	0	0	0	0	0	0	0	0	0	0	0	0	0	0	0	0	0	0	0	0	0	0	0	0	0	0	0	0	0	0	0
Faecalibacterium_cf	0	0	0	0	0	0	0	0	0	0	0	0	0	0	0	0	0	0	0	0	0	0	0	0	0	0	0	0	0	0	0	0	0	0	0	0	0	0	0	0	0	0	0	0	0	0	0	0	0
Faecalibacterium_prausnitzii	0	0	0	0	0	0	0	0	0	0	0	0	0	0	0	0	0	0	0	0	0	0	0	0	0	0	0	0	0	0	0	0	0	0.00095	0	0	0	0	0	0	0	0	0	0	0	0	0	0	0
Faecalibacterium_unclassified	0	0	0	0	0	0	0	0	0	0	0	0	0	0	0	0	0	0	0	0	0	0	0	0	0	0	0	0	0	0	0	0	0	0.00077	0	0	0	0	0	9e-05	0	0	0	0	0	0	0	0	0
Finegoldia_magna	0	0	0	0	0	0	0	0	0	0	0	0	0	0	0	0	0	0	0	0	0	0	0	0	0	0	0	0	0	0	0	0	0	0	0	0	0	0	0	0	0	0	0	0	0	0	0	0	0
Flavobacterium_unclassified	0.02409	0.02344	0.04433	0.02693	0.04504	0.06577	0.00692	0.02196	0.01756	0.00768	0.05168	0.01779	0.03137	0.01754	0.01054	0.02101	0.00488	0.0245	0.01223	0.01305	0.00153	0.02275	0.00971	0.02044	0	0.00647	0.04275	0.0159	0.00298	0.00919	0.02324	0.00272	0.0055	0.02108	0.02624	0.0484	0.02231	0.00651	0.02233	0.05176	0.01083	0.01011	0.00766	0.04991	0	0.20031	0.00455	0.01037	0.00833
Frankia_unclassified	0	0	0	0	0	0	0	0	0	0	0	0.00147	0	0	0	0	0	0	0	0	0	0	0	0	0	0	0	0	0	0	0	0	0	0	0	0	0	0	0	0	0	0	0	0	0	0	0	0	0
Fusobacterium_gonidiaformans	0	0	0	0	0	0	0	0	0	0	0	0	0	0	0	0	0	0	0	0	0	0	0	0	0	0	0	0	0	0	0	0	0	0	0	0	0	0	0	0	0	0	0	0	0	0	0	0	0
Fusobacterium_mortiferum	0	0	0	0	0	0	0	0	0	0	0	0	0	0	0	0	0	0	0	0	0	0	0	0	0	0	0	0	0	0	0	0	0	0	0	0	0	0	0	0	0	0	0	0	0	0	0	0	0
Fusobacterium_nucleatum	3.82256	3.17627	1.19793	1.86337	3.89688	2.23425	3.09775	2.67628	1.70265	1.44491	0.70719	1.7228	2.787	0.96433	0.30512	0.88801	0.00775	0.35697	6.7143	0.48479	0.02568	0.21459	0.31515	3.58201	0.12589	0.36211	1.08463	0.11416	0.16062	0.43143	2.9488	0.0473	0.04947	1.91169	0.433	3.79329	1.07108	0.23288	0.114	1.55783	0.28035	0.73427	1.58064	2.63601	0.11671	4.26867	0.50904	2.93229	0.43066
Fusobacterium_periodonticum	0.01349	0.07145	0.00166	0.01344	0.10835	0.00358	0	0.10936	0.00256	0.01205	0.00793	0.00616	0.00273	0.00102	0.00777	0.00141	0	0.00162	2.03689	0.04133	0	0.00567	0.00834	0.03102	0	0.00812	0.00612	0	9e-05	0	0.01681	0	0	0.0878	0.05093	0.32377	0.00218	0.00032	0.02115	0.06173	0.23089	0.00378	0.11435	0.04474	0.00123	0.10991	0.02043	0.02003	0.00188
Fusobacterium_ulcerans	0	0	0	0	0	0	0	0	0	0	0	0	0	0	0	0	0	0	0	0	0	0	0	0	0	0	0	0	0	0	0	0	0	0	0	0	0	0	0	0	0	0	0	0	0	0	0	0	0
Fusobacterium_varium	0	0	0	0	0	0	0	0	0	0	0	0	0	0	0	0	0	0	0	0	0	0	0	0	0	0	0	0	0	0	0	0	0	0	0	0	0	0	0	0	0	0	0	0	0	0	0	0	0
Gardnerella_vaginalis	0	0	0	0	0	0	0	0	0	0	0	0	0	0	0	0	0	0.00162	0	0	0	0	0	0	0	0	0	0	0	0	0	0	0	0	0	0	0	0	0	0	0	0	0	0	0	0	0	0	0
Gemella_haemolysans	0.07082	0.45223	0.00849	0.05509	0.03824	0.07712	0.00314	0.07872	0.0301	0.01922	0.02096	0.14545	0.01766	0.69248	0.03945	0.08411	0.00666	0.0477	0.06662	0.00045	1.26094	1.08653	1.6623	0.00852	0.17841	0.46974	0.19517	0.00228	0.108	0.42688	0.00555	0.01879	0.13983	0.00721	0.01955	0.0178	0.05625	1.53529	0.0288	0.03519	0.01933	0.04192	0.07971	0.02859	0.00184	0.01177	0.00043	0.01553	0.00161
Gemella_moribillum	0.9929	1.53124	0.27492	0.51574	0.7716	0.29627	0.39923	1.15514	0.74049	0.14427	0.27641	0.57215	0.22244	0.36618	0.50354	0.55993	0.02061	0.00687	0.36589	0.01628	0.01471	0.49144	0.80317	0.66249	0.17924	0.66258	0.47397	0.17361	0.084	0.05001	0.42096	0.25948	0.01377	0.2605	0.12403	0.64943	0.29013	0.15076	0.13773	0.41901	0.00945	0.40736	0.87262	0.68046	0.21852	0.41558	0.25144	0.07282	0.13105
Gemella_unclassified	0	0	0	0	0	0	0	0	0	0	0	0	0	0.02818	0	0	0	0	0	0	0	0.00316	0.00787	0	0	0	0	0	0	0.14355	0	0	0.01486	0	0	0	0	0.29124	0	0	0	0	0	0	0	0	0	0	0
Gordonibacter_pamelaeae	0	0	0	0	0	0	0	0	0	0	0	0	0	0	0	0	0	0	0	0	0	0	0	0	0	0	0	0	0	0	0	0	0	0	0	0	0	0	0	0	0	0	0	0	0	0	0	0	0
Granulicatella_adiacens	0.58758	1.39859	0.40389	0.19272	0.40787	0.49102	0.30095	1.19256	0.75877	0.22523	1.27068	0.25677	0.02848	1.5935	0.37455	1.10295	0.18538	0.18556	0.38763	0.09093	0.18029	0.50041	0.70223	0.12306	0.58276	1.03762	0.28643	0.27038	0.64014	0.75271	0.22534	0.96018	0.55676	0.08879	1.69843	0.2789	0.13135	0.16323	1.02733	0.4451	0.11044	0.25468	0.2648	0.58994	0.57638	0.1467	0.03588	0.16568	0.91145
Granulicatella_elegans	0.01549	0.00126	0	0.06786	0.00564	0.01848	0.00026	0.02678	0.02624	0	0.01794	0.04614	0	0.07565	8e-05	0.03365	0	0.00153	0.00415	0	0.00456	0.06253	0.10094	0	0.00049	0.28632	0.02224	0.00133	0.03608	0.00358	0	0	0.01537	9e-05	0	0.00321	0.05278	0.97994	0.04277	0.08869	0.00294	0.02792	5e-05	0	0.01412	0.00058	0	0.01894	0
Granulicatella_unclassified	0	0	0	0	0	0	0	0	0	0	0	0	0	0	0	0	0	0	0	0	0	0	0	0	0	0	0	0	0	0	0	0	0	0	0	0	0	0	0	0	0	0	0	0	0	0	0.00114	0	0
Granulicella_unclassified	0	0	0	0	0	0	0	0	0	0	0	0	0	0	0	0	0	0	0	0	0	0	0	0	0	0	0	0	0	0	0	0	0	0	0	0	0	0	0	0	0	0	0	0	0	0	0	0	0
Haemophilus_influenzae	0.06751	0.04426	0.14087	0.47168	0.01005	0.02912	0.00332	0.01582	0.01363	0.00144	0.04286	0.21532	0.16661	0.08247	0.00976	0.03582	0.00319	0.0831	0.01168	0.0013	0.05707	0.63062	0.79429	0.00564	0.62318	0.99824	0.47809	0.00806	0.00293	0.1064	0.05203	0.19423	0.02055	0.06534	0.01774	0.04645	0.03448	0.37753	0.07721	0.07469	0.14122	0.03284	0.10654	0.19349	0.02231	0.04831	0.00255	0.02286	0.01361
Haemophilus_parainfluenzae	8.07113	14.2658	0.48354	39.2155	4.61833	6.8347	0.07319	1.00899	4.90453	2.51534	11.6231	1.58978	4.12496	8.56371	13.1164	5.69855	0.8251	7.88891	3.66467	0.15997	8.50191	4.42836	5.64722	0.33543	5.33474	10.0459	8.62566	4.76253	0.32317	5.83863	8.72424	9.33368	2.86859	0.67828	12.4376	4.24782	5.73688	23.6232	3.3515	2.57913	4.26385	45.6733	2.5715	0.77737	18.853	13.7229	10.0001	3.59875	11.2587
Haemophilus_parasuis	0	0	0	0	0	0	0	0	0	0	0	0	0	0	0	0	0	0	0	0	0	0	0	0	0	0	0	0	0	0	0	0	0	0	0	0	0	0	0	0	0	0	0	0	0	0	0	0	0
Haemophilus_unclassified	0	0	0	0	0	0	0	0	0	0	0	0	0	0	0	0	0	0	0	0	0	0	0	0	0	0	0	0	0	0	0	0	0	0	0	0	0	0	0	0	0	0	0	0	0	0	0	0	0
Helicobacter_pylori	0	0	0	0	0	0	0	0	0	0	0	0	0	0	0	0	0	0	0	0	0	0	0	0	0	0	0	0	0	0	0	0	0	0	0	0	0	0	0	0	0	0.10158	0.03758	0	0	0	0	0	0
Herbaspirillum_seropedicae	0	0	0	0	0	0	0	0	0	0	0	0	0	0	0	0	0	0	0	0	0	0	0	0	0	0	0	0	0	0	0	0	0	0	0	0	0	0	0	0	0	0	0	0	0	0	0	0	0
Histophilus_somni	0	0	0	7e-05	0	0	0	0	0	0	0.00018	0	0	0	0	0	0	0	0	0	0	0	8e-05	0	0	0	0	0	0	0	0	0	0	0	0	0	0	0	0	0	0	3e-05	0	0	0	0.0001	0	0	0
Holdemania_filiformis	0	0	0	0	0	0	0	0	0	0	0	0	0	0	0	0	0	0	0	0	0	0	0	0	0	0	0	0	0	0	0	0	0	0	0	0	0	0	0	0	0	0	0	0	0	0	0	0	0
Jonquetella_anthropi	0	0	0	0	0	0	0	0	0	0	0	0	0	0	0	0	0	0	0	0	0	0	0	0	0	0	0	0	0	0	0	0	0	0	0	0	0	0	0	0	0	0	0	0	0	0	0	0	0
Kingella_denitrificans	7e-05	0	2.38849	0	0.62741	0.08287	0.00017	0.24559	0.00595	0.08394	0.00013	0.06541	0.01062	0.21651	0.00273	0.00974	0.0333	0.48479	0	0	0.01599	0.01923	0.01782	0.34749	0	0.20064	2.59241	0	0.1389	0	0	0	0.26776	0.00076	0.01393	0.00166	0.00019	0.0367	0.12423	1.41255	0.05326	0.63524	0.00075	0.00624	0.01699	0.00121	0	0.16256	0.11133
Kingella_oralis	0.27249	0.49949	1.45278	0.30344	1.42023	0.29989	1.44429	0.6577	0.32354	0.23967	0.23779	1.0402	0.48998	0.29724	0.31885	0.57226	2.7325	0.76348	0.74761	1.46156	0.4677	0.04276	0.03947	0.59492	0.01497	0.50888	0.59949	3.77364	0.99988	9.32611	2.09452	0.60827	4.31248	0.40212	0.91818	1.16422	1.96166	0.65932	0.2344	0.2574	0.96083	2.49974	3.07244	3.55328	0.71433	0.12841	0.79256	1.11091	0.64469
Kingella_unclassified	0	0	0	0	0	0	0	0	0	0	0	0	0	0.15204	0.01063	0	0	0	0	0	0	0	0	0.20045	0	0	0	0	0	0	0	0	0	0	0	0	0	0	0	0	0	0	0	0	0.1165	0	0	0	0
Klebsiella_pneumoniae	0	0	0	0	0	0	0	0	0	0	0	0	0	0	0	0	0	0	0	0	0	0	0	0	0	0	0	0	0	0	0	0	0	0	0	0	0	0	0	0	0	0	0	0	0	0	0	0	0
Klebsiella_unclassified	0	0	0	0	0	0	0	0	0	0	0	0	0	0	0	0	0	0	0	0	0	0	0	0	0	0	0	0	0	0	0	0	0	0	0	0	0	0	0	0	0	0	0	0	0	0	0	0	0
Klebsiella_variicola	0	0	0	0	0	0	0	0	0	0	0	0	0	0	0	0	0	0	0	0	0	0	0	0	0	0	0	0	0	0	0	0	0	0	0	0	0	0	0	0	0	0	0	0	0	0	0	0	0
Kocuria_rhizophila	0	0	0	0	0	0	0	0	0	0	0	0	0	0	0	0	0	0	0	0	0	0	0	0	0	0	0	0	0	0	0	0	0	0	0	0	0	0	0	0	0	0	0	0	0	0	0	0	0
Lactobacillus_acidophilus	0	0	0	0	0	0	0	0	0	0	0	0	0	0	0	0	0	0	0	0	0	0	0	0	0	0	0	0	0	0	0	0	0	0	0	0	0	0	0	0	0	0	0	0	0	0	0	0	0
Lactobacillus_brevis	0	0	0	0	0	0	0	0	0	0	0	0	0	0.00118	0	0	0	0	0	0	0	0	0	0	0	0	0	0	0	0	0	0	0	0	0	0	0	0	0	0	0	0.00077	0	0	0	0	0	0	0
Lactobacillus_casei	0	0	0	0	0	0	0	0	0	0	0	0	0	0	0	0	0	0	0	0	0	0	0	0	0	0	0	0	0	0	0	0	0	0	0	0	0	0	0	0	0	0	0	0	0	0	0	0	0
Lactobacillus_coleohominis	0	0	0	0	0	0	0	0	0	0	0	0	0	0	0	0	0	0	0	0	0	0	0	0	0	0	0	0	0	0	0	0	0	0	0	0	0	0	0	0	0	0	0	0	0	0	0	0	0
Lactobacillus_crispatus	0	0	0	0	0	0	0	0	0	0	0	0	0	0	0	0	0	0	0	0	0	0	0	0	0	0	0	0	0	0	0	0	0	0	0	0	0	0	0	0	0	0	0	0	0	0	0	0	0
Lactobacillus_delbrueckii	0	0	0	0	0	0	0	0	0	0	0	0	0	0	0	0	0	0	0	0	0	0	0	0	0	0	0	0	0	0	0	0	0	0	0	0	0	0	0	0	0	0	0	0	0	0	0	0	0
Lactobacillus_fermentum	0	0	0	0	0	0	0	0	0	0	0	0	0	0	0	0	0	0	0	0	0	0	0	0	0	0	0	0	0	0	0	0	0	0	0	0	0	0	0	0	0	0	0	0	0	0	0	0	0
Lactobacillus_gasseri	0	0	0	0	0	0	0	0	0	0	0	0	0	0	0	0	0	0	0	0	0	0	0	0	0	0	0	0	0	0	0	0	0	0	0	0	0	0	0	0	0	0	0	0	0	0	0	0	0
Lactobacillus_helveticus	0	0	0	0	0	0	0	0	0	0	0	0	0	0	0	0	0	0	0	0	0	0	0	0	0	0	0	0	0	0	0	0	0	0	0	0	0	0	0.15224	0	0	0	0	0	0	0	0	0	0
Lactobacillus_iners	0	0	0	0	0	0	0	0	0	0	0	0	0	0	0	0	0	0	0	0	0	0	0	0	0	0	0	0	0	0	0	0	0	0	0	0	0	0	0	0	0	0	0	0	0	0	0	0	0
Lactobacillus_jensenii	0	0	0	0	0	0	0	0	0	0	0	0	0	0	0	0	0	0	0	0	0	0	0	0	0	0	0	0	0	0	0	0	0	0	0	0	0	0	0	0	0	0	0	0	0	0	0	0	0
Lactobacillus_oris	0	0	0	0	0	0	0	0	0	0	0	0	0	0	0	0	0	0	0	0	0	0	0	0	0	0	0	0	0	0	0	0	0	0	0	0	0	0	0	0	0	0	0	0	0	0	0	0	0
Lactobacillus_paracasei	0	0	0	0	0	0	0	0	0	0	0	0	0	0	0	0	0	0	0	0	0	0	0	0	0	0	0	0	0	0	0	0	0	0	0	0	0	0	0	0	0	0	0	0	0	0	0	0	0
Lactobacillus_plantarum	0	0	0	0	0	0	0	0	0	0	0	0	0	0	0	0	0	0	0	0	0	0	0	0	0	0	0	0	0	0	0	0	0	0	0	0	0	0	0	0	0	0	0	0	0	0	0	0	0
Lactobacillus_reuteri	0	0	0	0	0	0	0	0	0	0	0	0	0	0	0	0	0	0	0	0	0	0	0	0	0	0	0	0	0	0	0	0	0	0	0	0	0	0	0	0	0	0	0	0	0	0	0	0	0
Lactobacillus_rhamnosus	0	0	0	0	0	0	0	0	0	0	0	0	0	0	0	0	0	0	0	0	0	0	0	0	0	0	0	0	0	0	0	0	0	0	0	0	0	0	0	0	0	0	0	0	0	0	0	0	0
Lactobacillus_ruminis	0	0	0	0	0	0	0	0	0	0	0	0	0	0	0	0	0	0	0	0	0	0	0	0	0	0	0	0	0	0	0	0	0	0	0	0	0	0	0	0	0	0	0	0	0	0	0	0	0
Lactobacillus_salivarius	0	0	0	0	0	0	0	0	0	0	0	0	0	0	0	0	0	0	0	0	0	0	0	0	0	0	0	0	0	0	0	0	0	0	0	0	0	0	0	0	0	0	0	0	0	0	0	0	0
Lactobacillus_vaginalis	0	0	0	0	0	0	0	0	0	0	0	0	0	0	0	0	0	0	0	0	0	0	0	0	0	0	0	0	0	0	0	0	0	0	0	0	0	0	0	0	0	0.0032	0	0.01466	0	0	0	0	0
Lactococcus_lactis	0	0	0	0.00128	0	0	0	0	0	0	0	0	0	0	0	0	0	0	0	0	0	0	0	0	0	0	7e-05	0	0	0	0	0	0	0	0	0	0	0	0	0	0	0	0	0.00199	0	0	0.0124	0	0
Lautropia_mirabilis	12.1283	1.38845	5.6923	1.45836	4.02973	1.66752	0.20741	4.72836	4.15946	0.38587	2.20138	0.93603	10.0463	0.06985	18.9364	0.43938	3.55895	0.61951	0.31318	0.18698	0.43876	14.2142	9.83028	0.58725	3.85235	2.70968	0.05258	5.75734	0.006	0.28516	1.15688	7.67313	0.49863	0.81625	1.04467	0.64259	0.14854	4.23818	3.5922	11.2497	3.63927	5.05634	2.52376	0.8226	2.82907	3.49638	0.08244	4.77337	0.777
Leptotrichia_buccalis	1.50286	0.66314	0.01638	1.03931	0.18866	2.87733	2.13501	1.35696	0.7172	3.20678	0.03869	0.18428	0.208	0.07091	0.00453	1.02949	0.00103	0.01968	0.06652	0.6988	0.00606	0.01565	0.02955	3.77614	0.00439	0.06392	0.01324	0.00112	0.00206	0.00891	0.2193	0.00037	0.04873	0.46174	0.41641	0.45629	0.03788	0.01845	1.01627	0.69189	0.71342	0.01619	0.28181	0.9311	0.08609	2.32759	0.04496	2.41257	0.03066
Leptotrichia_goodfellowii	0.51132	0.17786	0.11962	0.07717	0.36811	0.03474	0.04848	0.08721	0.04971	0.00996	0.03406	0.12329	0.11958	0.00057	0.00465	0.02212	0	0.01008	0.01553	0.00217	0.00084	0.0031	0.00522	0.02831	0.00184	0.11721	0.14805	0.02037	0	0.00392	0.81812	0.00038	0.09378	0.034	0.00929	0.0937	0.0034	0.00401	0.01119	0.13575	0.04396	0.09633	0.0607	0.03673	0.0011	0.10487	0.09968	0.06053	0.00225
Leptotrichia_hofstadii	0.69038	0.36143	0.0412	0.85564	0.57444	1.25992	3.27169	2.36215	1.365	1.92825	0.04947	0.85847	0.31117	0.64982	0.01196	0.7989	0.01232	0.09596	1.16527	1.64713	0.07149	0.12742	0.17951	4.681	0.0067	0.3718	0.05459	0.0026	0.0065	0.08348	0.96249	0.00195	1.13116	0.8136	0.29337	1.12023	0.16807	0.06966	1.92493	0.69797	1.76581	0.12108	1.69119	0.95902	0.67933	1.94801	0.06058	3.31382	0.07204
Leptotrichia_unclassified	0.21649	0.12788	0.01257	1.46359	0.24041	2.67216	3.062	1.58302	1.53567	2.72712	0.0002	0.62815	0.18519	1.00516	0.02199	0.35334	0.01573	0.06476	0.28846	0.77481	0.12135	0.12358	0.18245	1.89095	0.01278	0.12396	0	0	0.00901	0.11548	0.23074	0.00195	1.04619	0.95873	0.52129	1.08946	0.0746	0.06533	0.83249	0.65881	0.78759	0.04932	1.97546	0.56494	0.35066	1.6963	0	2.77284	0.07405
Leuconostoc_citreum	0	0	0	0	0	0	0	0	0	0	0	0	0	0	0	0	0	0	0	0	0	0	0	0	0	0	0	0	0	0	0	0	0	0	0	0	0	0	0	0	0	0	0	0	0	0	0	0	0
Leuconostoc_gasicomitatum	0	0	0	0	0	0	0	0	0	0	0	0	0	0	0	0	0	0	0	0	0	0	0	0	0	0	0	0	0	0	0	0	0	0	0	0	0	0	0	0	0	0	0	0	0	0	0	0	0
Leuconostoc_mesenteroides	0	0	0	0	0	0	0	0	0	0	0	0	0	0	0	0	0	0	0	0	0	0	0	0	0	0	0	0	0	0	0	0	0	0	0	0	0	0	0	0	0	0	0	0	0	0	0	0	0
Leuconostoc_unclassified	0	0	0	0	0	0	0	0	0	0	0	0	0	0	0	0	0	0	0	0	0	0	0	0	0	0	0	0	0	0	0	0	0	0	0	0	0	0	0	0	0	0	0	0	0	0	0	0	0
Listeria_monocytogenes	0	0	0	0	0	0	0	0	0	0	0	0	0	0	0	0	0	0	0	0	0	0	0	0	0	0	0	0	0	0	0	0	0	0	0	0	0	0	0	0	0	0	0	0	0	0	0	0	0
Mannheimia_haemolytica	0	0	0	0	0	0	0	0	0	0	0	0	0	0	0	0	0	0	0	0	0	0	0	0	0	0	0	0	0	0	0	0	0	0	0	0	0	0	0	0	0	0	0	0	0	0	0	0	0
Marinomonas_unclassified	0	0	0	0	0	0	0	0	0	0	0	0	0	0	0	0	0	0	0	0	0	0	0	0	0	0	0.00131	0	0	0	0	0	0	0	0	0	0	0	0	0.00151	0	0	0	0	0	0	0	0	0
Marvinbryantia_formatexigens	0	0	0	0	0	0	0	0	0	0	0	0	0	0	0	0	0	0	0	0	0	0	0	0	0	0	0	0	0	0	0	0	0	0	0	0	0	0	0	0	0	0	0	0	0	0	0	0	0
Megamonas_hypermegale	0	0	0	0	0	0	0	0	0	0	0	0	0	0	0	0	0	0	0	0	0	0	0	0	0	0	0	0	0	0	0	0	0	0	0	0	0	0	0	0	0	0	0	0	0	0	0	0	0
Megasphaera_micronuciformis	0	0	0.00097	0	0.06285	0.00698	0	0	0.00251	0.05535	0	0.00538	0.00161	0.00174	0	0.0008	0	0	0.05441	0.00135	0	0	0	0.04382	0	0	0	0	0	0	0	0	0	0	0.00182	0.05805	0	0	0.00052	0.02056	0	0	0.00024	0.00629	0	0	0.0138	0	0
Methylobacterium_radiotolerans	0	0	0	0	0	0	0	0	0	0	0	0	0	0	0	0	0	0	0	0	0	0	0	0	0	0	0	0	0	0	0	0	0	0	0	0	0	0	0	0	0	0	0	0	0	0	0	0	0
Methylobacterium_unclassified	0.00037	0	0	0	0	0	0	0	0	0	0	0	0	0	0	0	0.00181	0	0	0	0	0	0	0	0	0	0	0	0	0	0	0	0	0	0	0	0	0	0	0.00054	0	0	0	0	0	0	0	0.00047	0
Micrococcus_luteus	0	0	0	0	0	0	0	0	0	0	0	0	0	0	0	0	0	0	0	0	0	0	0	0	0	0	0	0	0	0	0	0	0	0	0	0	0	0	0	0	0	0	0	0	0	0	0	0	0
Mitsuokella_multacida	0	0	0	0	0	0	0	0	0	0.00087	0	0	0	0	0	0	0	0	0	0	0	0	0	0	0	0	0	0	0	0	0	0	0	0	0	0.00016	0	0	0	0	0	0	0	0.00083	0	0	0	0	0
Mobiluncus_curtisii	0	0	0	0	0	0	0	0	0	0	0	0	0	0	0	0	0	0	0	0	0	0	0	0	0	0	0	0	0	0	0	0	0	0	0	0	0	0	0	0	0	0	0	0	0	0	0	0	0
Mobiluncus_unclassified	0	0	0	0	0	0	0	0	0	0	0	0	0	0	0	0	0	0	0	0	0	0	0	0	0	0	0	0	0	0	0	0	0	0	0	0	0	0	0	0	0	0	0	0	0	0	0	0	0
Moraxella_catarrhalis	0	0	0	0	0	0	0	0	0	0	0	0	0	0	0	0	0	0	0	0	0	0	0	0	0	0	0	0	0	0	0	0	0	0	0	0	0	0	0	0	0	0	0	0	0	0	0	0	0
Mycobacterium_abscessus	0	0	0	0	0	0	0	0	0	0	0	0	0	0	0	0	0	0	0	0	0	0	0	0	0	0	0	0	0	0	0	0	0	0	0	0	0	0	0	0	0	0	0	0	0	0	0	0	0
Mycobacterium_unclassified	0.30842	0.25506	0.24989	0.20563	0.15162	0.5444	0.5615	0.53394	0.29782	0.15699	0.20033	0.54042	0.31232	0.20244	0.55983	0.32157	0.55724	0.4198	0.23434	0.68419	0.41076	0.26179	0.22188	0.38545	0.36903	0.60026	0.09767	0.2711	0.10471	0.23305	0.30565	0.11547	0.52552	0.42522	0.10211	0.31601	0.25947	0.15648	0.37441	0.22598	0.353	0.18381	0.38115	0.4235	0.24073	0.28791	0.54219	0.19911	0.2695
Mycoplasma_hominis	0	0	0	0	0	0	0	0	0	0	0	0	0	0	0	0	0	0	0	0	0	0	0	0	0	0	0	0	0	0	0	0	0	0	0	0	0	0	0	0	0	0	0	0	0	0	0	0	0
Neisseria_cinerea	0	0.00078	0.00721	0	0.00139	0	0	0	0	0	0.00973	0.01942	0	0	0	0.00982	0.00035	0	0	0	0	0.00623	0.00417	0	0	0.34729	0.01246	0	0	0.00041	0	0	0.00707	0.00183	0	0	0	0	0.00221	0.01568	0.01945	0.00055	0	0	0	0	0	0	0.0011
Neisseria_elongata	2.49258	0.38322	1.34514	0.87055	0.33369	3.59435	0.87982	1.857	0.05707	0.19	4.79803	1.65476	2.12139	0	1.73605	0.30893	2.54468	1.7658	0	0.02408	1.31397	0.94182	0.84589	0.52155	0.52511	10.1024	2.92124	5.64611	0.12037	10.1636	1.47151	1.5149	0.33827	2.53689	0.22712	1.85235	1.92633	2.27408	1.75433	7.03858	0.15328	3.24472	1.57273	8.14233	0.82582	6.66236	0.847	5.41469	4.73509
Neisseria_flavescens	4.17684	0.02858	0.01307	0	0.02578	1.3145	0	0.30763	5.10152	0.14378	0.08187	0.04414	0.02418	0	0.03894	1.40976	0.29508	0.04727	0.00159	0	0	0.42572	0.47442	0.86534	0.03915	0.45949	0.3394	0.01028	0	0.0854	0.49102	0.00297	0.09089	0.16519	0	3.99865	0.01685	0.17714	10.4471	6.14604	0.01203	0.01661	0.0162	0.7367	0.4794	7.19691	0	0.27968	0.25584
Neisseria_gonorrhoeae	0	0.00056	0	0	0	0	0	0.00248	0	0	0.00229	0.00464	0.0039	0	0.00132	0	0	0.00064	0	0	0	0.02927	0.03842	0.00466	0.00531	0.01267	0.02459	0	0	0	0.01691	0	0.0158	0.01107	0	0	0.01341	0	0.0251	0.00921	0.00489	0	0	0.00718	0	0.00158	0.03963	0.01007	0
Neisseria_lactamica	0	0	0	0	0	0.0004	0	0	0	0	0.00147	0	0	0	0	0	0	0	0	0	0	0	0	0	0	0	0.0032	0	0	0	0	0	0	0.00171	0	0	0	0.00135	0.00033	0.00127	0	0.00037	0	0.00064	0	0.0065	0	0	0.00027
Neisseria_meningitidis	0.00203	0.00301	0.05244	0.00295	0.0604	0.07038	0	0.04044	0.00155	0.01416	0.00751	0.06534	0.01389	0.06748	0.05831	0.00048	0.04376	0.04023	0.00252	0.00262	0.01397	0.01005	0.00944	0.07034	0.00413	0.13491	0.10663	0.06136	0.00964	0	0.0283	0	0.03785	0.15327	0.00763	0.00329	0.0015	0.00895	0.21235	0.05946	0.00555	0.04578	0.05376	0.17103	0.66518	0.00117	0	0.09286	0.07903
Neisseria_mucosa	0.03292	11.3463	0.68025	0.00431	4.26797	0.23969	0.0546	0.90724	0.2267	0.7079	22.9334	0.94156	0.31438	0	2.05608	9.01038	4.88426	15.3611	0.17037	0	1.38891	19.539	18.8514	0.40979	10.9176	4.26026	20.3626	4.03817	0.99568	0.20456	2.77471	27.4468	1.04201	1.33101	8.88808	2.45731	2.00509	5.30656	3.67313	1.91185	3.79841	1.59819	0.31531	2.5551	5.766	0.40022	1.42701	5.42913	23.0011
Neisseria_polysaccharea	0.00081	0	0.00058	0	0	0.00761	0	0.00494	0	0	0.00479	0.00075	0	0	0	0	0	0.00153	0	0	0	0.00062	0.00123	0	0	0.01838	0	0	0	0	0	0	0	0.00092	0	0	0	0	0.01035	0.01178	0.0014	0	0	0	0	0.00261	0	0	0.0007
Neisseria_sicca	0.00969	0.86763	1.33834	0	5.53878	0.3756	0.08056	0.27432	0.40003	1.57105	9.45019	1.57736	0.51993	0	1.87451	0.77942	6.71855	2.42248	0.36794	0	2.72788	3.43114	3.51191	0.717	0.10261	7.07116	2.71111	7.90319	0.0024	0.33506	0.00752	14.9431	0.44717	0.32116	0.56397	4.52012	3.95421	6.49796	0.65528	2.7665	7.23734	0.04239	0.06636	0.09618	5.38234	0.61684	2.14066	0.57023	1.83644
Neisseria_subflava	0.01933	0.00658	0.0053	0.00066	0.00853	0.08803	0	0.00952	0.00195	0.00865	0.01988	0.00105	0.00968	0	0.01079	0.05986	0.00353	0.01393	0	0	0.00371	0.08021	0.09729	0.01219	0.00235	0.10417	0.02455	0.00283	0	0.1017	0.00906	0	0.01616	0.01168	0.00015	0.01199	0.00964	0.02835	0.07636	0.19513	0.0014	0.00341	0.00979	0.01548	0.02761	0.0695	0.00174	0.0166	0.03282
Neisseria_unclassified	0	0	0	0	0	0	0	0	0	0	0	0	0	0	0	0	0	0	0	0	0	0	0	0	0	0	0	0	0	0	0	0	0	0	0	0	0	0	0	0	0	0	0	0	0	0	0	0	0
Odoribacter_splanchnicus	0	0	0	0	0	0	0	0	0	0	0	0	0	0	0	0	0	0	0	0	0	0	0	0	0	0	0	0	0	0	0	0	0	0.00353	0	0	0	0	0	0	0	0	0	0	0	0	0	0	0
Olsenella_uli	0	0	0	0	0	0	0	0.00306	0	0.14164	0	0	0	0	0	0	0	0	0	0	0	0	0	0	0	0	0	0	0	0	0	0	0	0	0	0.00083	0	0	0	0	0	0	0	0.00302	0	0	0	0	0
Oribacterium_sinus	0.01377	0.00644	0.00129	0	0.00995	0.00595	0	0.00964	0.01496	0.01219	0.00021	0.00023	0	0.00597	0.00155	0.00082	0	0	0.01764	0.00086	0	0.00035	0.00122	0.0009	0	0	0	0.00045	0.00149	0.00537	0	0	0.00015	0	0.00053	0.00437	0.00828	0.00278	0.00502	0.00813	0.00089	0.00194	0.01266	0.01891	0	0	0.00534	0	0.00027
Oxalobacter_formigenes	0	0	0	0	0	0	0	0	0	0	0	0	0	0	0	0	0	0	0	0	0	0	0	0	0	0	0	0	0	0	0	0	0	0	0	0	0	0	0	0	0	0	0	0	0	0	0	0	0
Pantoea_ananatis	0	0	0	0	0	0	0	0	0	0	0	0	0	0	0	0	0	0	0	0	0	0	0	0	0	0	0	0	0	0	0	0	0	0	0	0	0	0	0	0	0	0	0	0	0	0	0	0	0
Parabacteroides_distasonis	0	0	0	0	0	0	0	0	0	0	0	0	0	0	0	0	0	0	0	0	0	0	0	0	0	0	0	0	0	0	0	0	0	0.00055	0	0	0	0	0	0	0	0	0	0	0	0	0	0	0
Parabacteroides_johnsonii	0	0	0	0	0	0	0	0	0	0	0	0	0	0	0	0	0	0	0	0	0	0	0	0	0	0	0	0	0	0	0	0	0	0	0	0	0	0	0	0	0	0	0	0	0	0	0	0	0
Parabacteroides_merdae	0	0	0	0	0	0	0	0	0	0	0	0	0	0	0	0	0	0	0	0	0	0	0.0006	0	0	0	0	0	0	0	0	0	0	0.00286	0	0	0.00044	0	0	0.0005	0	0	0	0	0	0	0	0	0
Parabacteroides_unclassified	0	0	0	0	0	0	0	0	0	0	0	0	0	0	0	0	0	0	0	0	0	0	0.0002	0	0	0	0	0	0	0	0	0	0	0	0	0	0	0	0	0	0	0	0	0	0	0	0	0	0
Paracoccus_denitrificans	0	0	0	0	0	0	0	0	0	0	0	0	0	0	0	0	0	0	0	0	0	0	0	0	0	0	0	0	0	0	0	0	0	0	0	0	0	0	0	0	0	0	0	0	0	0	0	0	0
Parascardovia_denticolens	0	0	0	0	0	0	0	0	0	0	0	0	0	0	0	0	0	0	0	0	0	0	0	0	0	0	0	0	0	0	0	0	0	0	0	0	0	0	0	0	0	0	0	0	0	0	0	0	0
Parvimonas_micros	0.24345	0.13448	0.45949	0.0059	0.04941	0.01563	0.00623	0.83376	0.08894	0.68128	0.01387	0.28978	0.02282	0.06874	0.01688	0.0384	0.00437	0.0007	0.13836	0	0	0.00015	0.00133	0.09019	0.00655	0.06396	0.0816	0	0.06632	0	0.05076	0	0.03283	0.03031	0	0.24545	0.14527	0.10959	0	0.25246	0.13237	0	0.10169	0.05621	0.00389	0.16181	0.00108	0.01518	0.09954
Pasteurella_dagmatis	0	0	0	0	0	0	0	0	0	0	0	0	0	0	0	0	0	0	0	0	0	0	0	0	0	0	0	0	0	0	0	0	0	0	0	0	0	0	0	0	0	0	0	0	0	0	0	0	0
Pasteurella_multocida	0	0	0	0	0	0	0	0	0	0	0.00012	0	0	0	0	0	0	0	0	0	0	0	0	0	0	0	0	0	0	0	0	0	0	0	0	0	0	0	0	0	0	0	0	0	0	7e-05	0	0	0
Pasteurella_unclassified	0	0	0	0	0	0.00074	0	0	0	0	0	0	0	0	0	0	0	0	0	0	0	0	0	0	0	0	0	0	0	0	0	0	0	0	0	0	0	0	0	0	0	0	0.00063	0	0	0	0	0	0
Pediococcus_acidilactici	0	0	0	0	0	0	0	0	0	0	0	0	0	0	0	0	0	0	0	0	0	0	0	0	0	0	0	0	0	0	0	0	0	0	0	0	0	0	0	0	0	0	0	0	0	0	0	0	0
Pediococcus_unclassified	0	0	0	0	0	0	0	0	0	0	0	0	0	0	0	0	0	0	0	0	0	0	0	0	0	0	0	0	0	0	0	0	0	0	0	0	0	0	0	0	0	0	0	0	0	0	0	0	0
Peptoniphilus_duerdenii	0	0	0	0	0	0	0	0	0	0	0	0	0	0	0	0	0	0	0	0	0	0	0	0	0	0	0	0	0	0	0	0	0	0	0	0	0	0	0	0	0	0	0	0	0	0	0	0	0
Peptoniphilus_harei	0	0	0	0	0	0	0	0	0	0	0	0	0	0	0	0	0	0	0	0	0	0	0	0	0	0	0	0	0	0	0	0	0	0	0	0	0	0	0	0	0	0	0	0	0	0	0	0	0
Peptoniphilus_lacrimalis	0	0	0	0	0	0	0	0	0	0	0	0	0	0	0	0	0	0	0	0	0	0	0	0	0	0	0	0	0	0	0	0	0	0	0	0	0	0	0	0	0	0	0	0	0	0	0	0	0
Peptoniphilus_unclassified	0.0774	0.02562	0.09483	0.07352	0.0489	0.07066	0.02697	0.84416	0.02373	0.47531	0.17501	0.2054	0.03602	0.01817	0.1209	0.03495	0	0.02665	0.23412	0.00523	0	0	0.00501	0.05954	0.03824	0.01742	0.02595	0.00064	0.00995	0.00708	0.03707	0.01138	0	0.11727	0.0066	0.10791	0.09359	0.04249	0.00125	0.09116	0.00635	0.01569	0.14127	0.25055	0.06027	0.05434	0.00335	0.01052	0.02913
Peptostreptococcus_anaerobius	0	0	0	0	0	0	0	0	0	0	0	0	0	0	0	0	0	0	0	0	0	0	0	0	0	0	0	0	0	0	0	0	0	0	0	0	0	0	0	0	0	0	0	0	0	0	0	0	0
Peptostreptococcus_stomatis	0.02733	0	0.0011	0	0.03306	0.02554	0	0.39739	0.08835	0.82877	0	0	0	0.00119	0	0.00087	0	0	0.03975	0	0	0	0	0	0.01727	0	0.01308	0	0	0	0	0	0	0	0	0.03039	0.03637	0.0102	0	0	0	0	0.03385	0.00251	0	0.0159	0.00296	0	0.0306
Peptostreptococcus_unclassified	0	0	0	0	0	0	0	0	0	0	0	0	0	0	0	0	0	0	0	0	0	0	0	0	0	0	0	0	0	0	0	0	0	0	0	0	0	0	0	0	0	0	0	0	0	0	0	0	0
Phascolarctobacterium_unclassified	0	0	0	0	0	0	0	0	0	0	0	0	0	0	0	0	0	0	0	0	0	0	0	0	0	0	0	0	0	0	0	0	0	0	0	0	0	0	0	0	0	0	0	0	0	0	0	0	0
Porphyromonas_asaccharolytica	0	0	0	0	0	0	0	0	0	0	0	0	0	0	0	0	0	0	0	0	0	0	0	0	0	0	0	0	0	0	0	0	0	0	0	0	0	0	0	0	0	0	0	0	0	0	0	0	0
Porphyromonas_endodontalis	0.02095	0	2.8087	0.0235	0	0.45943	0	0.21048	0.06171	0.06088	0.00475	0.80835	0.14761	0.01716	0	0.06918	0.00226	0	0.02946	0	0	0	0	0	0.02287	0.01402	0.09866	0	0	0	0.02162	0	0	0.11999	0	0.029	0.41368	0.08431	0.01442	0.7814	0	0	0.02867	1.67462	0.01762	0.37814	0	0	0
Porphyromonas_gingivalis	0	0	0	0	0	0	0	0	0	0.16705	0	0	0	0	0	0	0	0	0	0	0	0	0	0	1.5059	0	0	0	0	0	0	0	0	0	0	0	0	0	0	0	0	0	0	0	0	0	0	0	0
Porphyromonas_uenonis	0	0	0	0	0	0	0	0	0	0	0	0	0	0	0	0	0	0	0	0	0	0	0	0	0	0	0	0	0	0	0	0	0	0	0	0	0	0	0	0	0	0	0	0	0	0	0	0	0
Prevotella_amnii	0	0	0	0	0	0	0	0	0	0	0	0	0	0	0	0	0	0	0	0	0	0	0	0	0	0	0	0	0	0	0	0	0	0	0	0	0	0	0	0	0	0	0	0	0	0	0	0	0
Prevotella_bergensis	0	0	0	0	0	0	0	0	0	0	0	0	0	0	0	0	0	0	0	0	0	0	0	0	0	0	0	0	0	0	0	0	0	0	0	0	0	0	0	0	0	0	0	0	0	0	0	0	0
Prevotella_bivia	0	0	0	0	0	0	0	0	0	0	0	0	0	0	0	0	0	0	0	0	0	0	0	0	0	0	0	0	0	0	0	0	0	0	0	0	0	0	0	0	0	0	0	0	0	0	0	0	0
Prevotella_buccae	0	0	0.06574	0	0.02215	0.02213	0	0.03494	0.00279	0.05633	0	0	0	0	0	0	0	0	0	0	0	0	0	0	0	0	0.00034	0	0	0	0	0	0	0	0	0.01943	0.00227	0.00032	0	9e-05	0.00145	0	0.00151	0.13777	0	0	0	0	0
Prevotella_buccalis	0	0	0	0	0	0	0	0	0	0.00025	0	0	0	0	0	0	0	0	0	0	0	0	0	0	0	0	0	0	0	0	0	0	0	0	0	0	0	0	0	0	0	0	0	0	0	0	0	0	0
Prevotella_copri	0	0	0	0	0	0	0	0.0001	5e-05	0	0	0	0	0	0	0	0	0	0	0	0	0	0	0	0	0	0	0	0	0	0	0	0	0	0.00379	0	0	0	0.00062	0.00178	0	0	0	0	0	0	0	0	0
Prevotella_disiens	0.0003	0	0.00885	0	0.00515	0.00201	0.00022	0.0048	0.00575	0.0179	0	0.01213	0	0.00099	0	0.00125	0	0	0.00577	0	0	0	0	0.00223	7e-05	0	0.0005	0	0	0	0.0004	0	0	0	0	0.00484	0.00419	0	0	0.01904	0.00017	0	0.00677	0.0104	0	0	0.00043	0	0.00083
Prevotella_marshii	0.00039	0.00019	0.00104	0.01203	0	0.08422	0	0.06403	0.00102	0.33808	0	0.00036	0	0	0	0.00015	0	0	0.28484	0	0	0	0	0	0	0	0	0	0	0	0	0	0	0.02202	0	0.0012	0.002	0	0	0.33909	0	0	0.0825	0.0588	0	0	0.00642	5e-05	0
Prevotella_melaninogenica	0.01196	0.03804	0.08013	0.00151	0	0.18151	0.03592	0.57337	0.03935	0.29294	0.0044	0.00404	0.0029	1.65476	0.14192	0.05163	0	0.01287	0.41233	0	0.00014	0.06534	0.09455	0.8056	0.00873	0.0366	0.00134	0.0185	0.0112	0.02202	0.17878	0.01373	0.01074	0.0025	0.20995	0.02867	0.02609	0.00099	0.05193	0.19408	0.00739	0.0006	0.06422	1.20734	0.02582	0.00567	0.17959	0.65401	0.07613
Prevotella_multiformis	0	0	1.05873	0	0	0.00093	0.00724	0.1355	0.09265	10.9865	0	0.04208	0	0.01085	0	0.00924	0	0	0.05054	0	0	0	0	0.20898	0	0.00477	0	0	0	0	0	0	0	0	0.00373	0.33483	0.00742	0.00069	0.04811	0.0002	0	0	0.00942	0.60115	0	0	0.0417	0	0.00375
Prevotella_oralis	0.00103	0	0.57213	0	0.01149	0	0	0.02462	0.11261	2.40083	0	0.00524	0	0.00344	0	0.00233	0	0	0.00113	0	0	0	0	0	0	0	0	0	0	0	0	0	0	0.00601	0	0.00254	0.00145	0	0	0	0	0	0.0256	0.04622	0	0	0.00262	0	0.00979
Prevotella_oris	0.04476	0.37655	7.19658	0.12888	0.48498	2.07655	0.00903	0.45654	0.37631	2.37446	0.00615	0.99605	0.00235	0.23651	0	0.18257	0	0.00189	0.34103	0.07958	0.00587	0.15605	0.18616	0.2477	0.00786	0.00235	0	0.00224	0.00567	0.0586	0.22458	0	0	0.02916	0.00157	1.98267	0.59296	0.09498	0.0004	1.33223	0.51254	0.00042	0.10956	3.80817	0.02824	0.12121	0.11013	0.0207	0.07899
Prevotella_salivae	0.0004	0.00037	0.00102	0	0.00304	0.00117	0.03265	0.00117	0.00868	0.02176	0	0.00576	0	0.00636	0	0.03268	0	0	0.03957	0.06815	0	0	0	0.00049	0	0	0	0	9e-05	0.00025	0	0	0	0	0.06388	0.03553	0	0	0.06538	0.00239	0.02908	0	0.03516	0.3523	0	0	0.00503	0.00016	0.00201
Prevotella_tannerae	0.23488	0	0	0.002	0.02528	0.17913	0	0.68252	0.01077	4.05891	0.01797	0.05535	0	0.03296	0	0	0	0	0.17312	0	0	0	0	0	0	0.00045	0.00185	0	0	0	0	0	0	0.55957	0	0.20573	0.0645	0	0	1.15032	0.21041	0	0.00046	1.18517	0.00074	1.21785	0.66942	0	0.01282
Prevotella_timonensis	0	0	0	0	0	0	0	0	0	0	0	0	0	0	0	0	0	0	0	0	0	0	0	0	0	0	0	0	0	0	0	0	0	0	0	0	0	0	0	0	0	0	0	0	0	0	0	0	0
Prevotella_veroralis	0	0.00583	0.71324	0.00013	0.07928	0.44962	0.0005	0.10763	0.01076	2.10355	0	0.00734	0.02261	0.00499	0	0.00017	0	0	0.06041	0	0	0.02927	0.04219	0.64009	0	0.00856	0	0	0.00781	0	0	0	0	0	0.04097	0	0.03938	0.01974	0.00957	0.12284	0.02388	0.00201	0.04848	0.42199	0	0	0.03356	0.00019	0.03735
Prochlorococcus_marinus	0	0	0	0	0	0	0	0	0	0	0	0	0	0	0	0	0	0	0	0	0	0	0	0	0	0	0	0	0	0	0	0	0	0	0	0	0	0	0	0	0	0	0	0	0	0	0	0	0
Propionibacterium_acnes	0	0	0	0	0	0.00117	0.003	0	9e-05	0.00218	0.00031	0	0.00011	0	0	0.00041	0.00109	0.01651	0.00023	0	0.0004	0.00013	0.00062	0	0.00136	0	0	0	0.00013	0.00226	0	0.00219	0.00101	0	0	0.00082	0.00069	0.00727	2e-05	0.00068	0.00111	0.00758	0.00276	0.00348	0	0.00304	0.00776	0.01302	0.00066
Propionibacterium_freudenreichii	0	0	0	0	0	0	0	0	0	0	0	0	0	0	0	0	0	0	0	0	0	0	0	0	0	0	0	0	0	0	0	0	0	0	0	0	0	0	0	0	0	0	0	0	0	0	0	0	0
Propionibacterium_unclassified	0.00031	0.0014	0	0.00327	0	0.00292	0	0	0	0.00272	0.00027	0	0	0.00048	0	0	0	0.00074	0	0	0.00051	0	0.00124	0.00017	0.00198	0	0	0	1e-05	0	0	0	0	0	0	0.00091	0.00088	0	0	0	0.00068	0.004	0.00074	0.00117	0	0.00074	0.00251	0.00194	0
Proteus_mirabilis	0	0	0	0	0	0	0	0	0	0	0	0	0	0	0	0	0	0	0	0	0	0	0	0	0	0	0	0	0	0	0	0	0	0	0	0	0	0	0	0	0	0	0	0	0	0	0	0	0
Pseudoflavonifractor_capillosus	0	0	0	0	0	0	0	0	0	0	0	0	0	0	0	0	0	0	0	0	0	0	0	0	0	0	0	0	0	0	0	0	0	0	0	0	0	0	0	0	0	0	0	0	0	0	0	0	0
Pseudomonas_aeruginosa	0	0	0	0	0	0	0	0	0	0	0	0	0	0	0	0	0	0	0	0	0	0	0	0	0	0	0	0	0	0	0	0	0	0	0	0	0	0	0	0	0	0	0	0	0	0	0	0	0
Pseudomonas_fluorescens	0	0	0	0	0	0	0	0	0	0	0	0	0	0	0	0	0	0	0	0	0	0	0	0	0	0	0	0	0	0	0	0	0	0	0	0	0	0	0	0	0	0	0	0	0	0	0	0	0
Pseudomonas_putida	0	0	0	0	0	0	0	0	0	0	0	0	0	0	0	0	0	0	0	0	0	0	0	0	0	0	0	0	0	0	0	0	0	0	0	0	0	0	0	0	0	0	0	0	0	0	0	0	0
Pseudomonas_unclassified	0.00058	0.00084	0	0	0	0	0.00053	0	0	0	0	0.00138	0	0	0	0.00355	0	0	0	0	0	0	0	0	0	0	0	0	0	0	0	0	0	0	0	0	0	0	0.00213	0	0	0.00061	0	0	0	0	0.00119	0	0
Pseudoramibacter_alactolyticus	0	0	0	0	0	0	0	0.00683	0	0.01272	0	0	0	0	0	0	0	0	0	0	0	0	0	0	0	0	0	0	0	0	0	0	0	0	0	0	0	0	0	0	0	0	0	0	0	0	0	0	0
Psychrobacter_arcticus	0	0	0	0	0	0	0	0	0	0	0	0	0	0	0	0	0	0	0	0	0	0	0	0	0	0	0	0	0	0	0	0	0	0	0	0	0	0	0	0	0	0	0	0	0	0	0	0	0
Psychrobacter_cryohalolentis	0	0	0	0	0	0	0	0	0	0	0	0	0	0	0	0	0	0	0	0	0	0	0	0	0	0	0	0	0	0	0	0	0	0	0	0	0	0	0	0	0	0	0	0	0	0	0	0	0
Psychrobacter_unclassified	0	0	0	0	0	0	0	0	0	0	0	0	0	0	0	0	0	0	0	0	0	0	0	0	0	0	0	0	0	0	0	0	0	0	0	0	0	0	0	0	0	0	0	0	0	0	0	0	0
Pyramidobacter_piscolens	0	0	0	0	0	0	0	0	0	0	0	0	0	0	0	0	0	0	0	0	0	0	0	0	0	0	0	0	0	0	0	0	0	0	0	0	0	0	0	0	0	0	0	0	0	0	0	0	0
Rhodobacter_sphaeroides	0	0	0	0	0	0	0	0	0	0	0	0	0	0	0	0	0	0	0	0	0	0	0	0	0	0	0	0	0	0	0	0	0	0	0	0	0	0	0	0	0	0	0	0	0	0	0	0	0
Rhodopseudomonas_palustris	0	0	0	0	0	0	0	0	0	0	0	0	0	0	0	0	0	0	0	0	0	0	0	0	0	0	0	0	0	0	0	0	0	0	0	0	0	0	0	0	0	0	0	0	0	0	0	0	0
Roseburia_intestinalis	0	0	0	0	0	0	0	0	0	0	0	0	0	0	0	0	0	0	0	0	0	0	0	0	0	0	0	0	0	0	0	0	0	0	0	0	0	0	0	0	0	0	0	0	0	0	0	0	0
Roseburia_inulinivorans	0	0	0	0	0	0	0	0	0	0	0	0	0	0	0	0	0	0	0	0	0	0	0	0	0	0	0	0	0	0	0	0	0	0	0	0	0	0	0	0	0	0	0	0	0	0	0	0	0
Roseburia_unclassified	0	0	0	0	0	0	0	0	0	0	0	0	0	0	0	0	0	0	0	0	0	0	0	0	0	0	0	0	0	0	0	0	0	0	0	0	0	0	0	0	0	0	0	0	0	0	0	0	0
Roseiflexus_castenholzii	0	0	0	0	0	0	0	0	0	0	0	0	0	0	0	0	0	0	0	0	0	0	0	0	0	0	0	0	0	0	0	0	0	0	0	0	0	0	0	0	0	0	0	0	0	0	0	0	0
Rothia_dentocariosa	4.22438	6.6377	9.08734	0.28632	1.09545	2.36258	6.58997	3.11619	1.4969	2.43375	3.05231	18.9809	18.8637	15.8555	4.59758	7.25799	33.2749	13.5598	0.44676	11.0647	33.1339	17.8268	18.3748	13.6933	40.0245	3.10176	29.7436	1.53333	70.5453	30.5154	3.54438	10.6771	37.7882	22.5446	19.2443	1.41421	18.8224	1.83278	0.7968	0.14224	14.4793	5.50751	9.08349	1.13795	30.6972	1.44553	32.1779	3.74502	6.34276
Rothia_mucilaginosa	0.07159	0.03243	0.02417	0.00011	0.03744	0.05862	0.00782	0.00881	0.00106	0.16205	0.87954	0.00807	0.309	0.23614	0.00816	0.01416	0.0108	0.03576	0	0.00427	0.01787	0.0583	0.0479	0.01063	0.09748	0.04587	0.03804	0.02412	0.00978	0.00972	0.02098	0.01155	0.01588	0.00362	0.01819	0.00478	0.00446	0.17751	0.00463	0.01383	0.00292	0.00886	0.00342	0.01732	0.01234	0.00145	0.4014	0.00929	0.14837
Rothia_unclassified	0	0	0	0	0	0	0	0	0	0	0	0	0	0	0	0	0	0	0	0	0	0	0	0	0	0	0	0	0	0	0	0	0	0	0	0	0	0	0	0.03259	0	0	0	0	0	0	0	0	0
Ruminococcus_albus	0	0	0	0	0	0	0	0	0	0	0	0	0	0	0	0	0	0	0	0	0	0	0	0	0	0	0	0	0	0	0	0	0	0	0	0	0	0	0	0	0	0	0	0	0	0	0	0	0
Ruminococcus_bromii	0	0	0	0	0	0	0	0	0	0	0	0	0	0	0	0	0	0	0	0	0	0	0	0	0	0	0	0	0	0	0	0	0	0.00892	0	0	0	0	0	0	0	0	0	0	0	0	0	0	0
Ruminococcus_gnavus	0	0	0	0	0	0	0	0	0	0	0	0	0	0	0	0	0	0	0	0	0	0	0	0	0	0	0	0	0	0	0	0	0	0	0	0	0	0	0	0	0	0	0	0	0	0	0	0	0
Ruminococcus_lactaris	0	0	0	0	0	0	0	0	0	0	0	0	0	0	0	0	0	0	0	0	0	0	0	0	0	0	0	0	0	0	0	0	0	0	0	0	0	0	0	0	0	0	0	0	0	0	0	0	0
Ruminococcus_obeum	0	0	0	0	0	0	0	0	0	0	0	0	0	0	0	0	0	0	0	0	0	0	0	0	0	0	0	0	0	0	0	0	0	0	0	0	0	0	0	0	0	0	0	0	0	0	0	0	0
Ruminococcus_torques	0	0	0	0	0	0	0	0.00069	0	0	0	0	0	0	0	0	0	0	0	0	0	0	0	0	0	0	0	0	0	0	0	0	0	0	0	0	0	0	0	0	0	0	0	0.00117	0	0	0	0	0
Selenomonas_artemidis	0.05224	0.19728	0.0345	0.06643	0.1112	0.08518	1.6105	0.08133	0.5842	0.12949	0.00626	0.05632	0.14644	0.00099	0	0.07845	0.00085	0	0.62915	0.16319	0	0	0	0.99131	0.01088	0	0	0.011	0.00024	0.00125	0.00052	0	0.0024	0.24173	0.0584	0.97644	0.03243	0	0.23166	0.29575	0	0.02899	0.08441	1.26562	0	0.04555	0.00454	0.01796	0.02499
Selenomonas_flueggei	0.009	0.0159	0.01455	0.00825	0.01885	0.03541	0.01096	0.03557	0.01982	0.14994	0.00137	0.01181	0.01805	0.00029	0	0.02889	0	0	0.035	0.02187	0	0	0	0.05862	0.00117	0	0.00077	0	0	0	0.00644	0	0	0.01134	0.01787	0.09489	0.00941	0	0.02369	0.03024	0.05394	0.00316	0.02268	0.13037	0	0.00624	0.02404	0.00148	0.00195
Selenomonas_noxia	0.19705	0.74535	0.53312	0.97275	0.03582	1.01197	3.52558	0.99516	5.51991	2.15479	0.04002	0.59418	1.6037	0.05784	0.00165	0.65963	0.00755	0.006	1.94224	0.50008	0	0.00476	0.00523	2.57993	0.05334	0.05538	0.01797	0.02963	0	0.27798	0.77453	0	0.04332	0.23042	0.47246	1.27423	0.44411	0	5.88014	0.84437	1.37142	0.10569	1.26199	2.08161	0.00146	0.14767	1.66953	0.33326	0.02283
Selenomonas_sputigena	0.08889	0.06497	0.45944	0.01612	0.06954	0.45135	0.07356	0.05514	0.10307	3.75757	0.01208	0.10595	0.16128	0.00576	0	0.02501	0	0	0.10824	0.06719	0	0	0	0.76692	0.01655	0	0	0.0013	0	0	0.05789	0	0	0.22443	0.04181	0.97019	0.03371	0.00013	0.02921	0.79965	0.00698	0.00248	0.07534	1.40137	0	0.01262	0.02275	0	0.0108
Selenomonas_unclassified	0.01073	0	0.04562	0	0.10702	0	0	0	0	0	0	0	0	0	0.00723	0	0	0	0	0	0	0	0	0	0.06428	0	0.03574	0	0.00124	0	0	0	0	0	0	0.87829	0	0.00197	0	0	0	0	0	0	0.00394	0.08131	0	0	0.07856
Serratia_proteamaculans	0	0	0	0	0	0	0	0	0	0	0	0	0	0	0	0	0	0	0	0	0	0	0	0	0	0	0	0	0	0	0	0	0	0	0	0	0	0	0	0	0	0	0	0	0	0	0	0	0
Serratia_unclassified	0	0	0	0	0	0	0	0	0	0	0	0	0	0	0	0	0	0	0	0	0	0	0	0	0	0	0	0	0	0	0	0	0	0	0	0	0	0	0	0	0	0	0	0	0	0	0	0	0
Shigella_boydii	0	0	0	0	0	0	0	0	0	0	0	0	0	0	0	0	0	0	0	0	0	0	0	0	0	0	0	0	0	0	0	0	0	0	0	0	0	0	0	0	0	0	0	0	0	0	0	0	0
Shigella_dysenteriae	0	0	0	0	0	0	0	0	0	0	0	0	0	0	0	0	0	0	0	0	0	0	0	0	0	0	0	0	0	0	0	0	0	0	0	0	0	0	0	0	0	0	0	0	0	0	0	0	0
Shigella_sonnei	0	0	0	0	0	0	0	0	0	0	0	0	0	0	0	0	0	0	0	0	0	0	0	0	0	0	0	0	0	0	0	0	0	0	0	0	0	0	0	0	0	0	0	0	0	0	0	0	0
Shuttleworthia_satelles	0	0	0.01622	0	0.00032	0.00964	0	0.03272	0	0.09632	0	0	0	0	0	0	0	0	0	0	0	0	0	0	0	0	0	0	0	0	0	0	0	0	0	0.00924	0.00114	0	0	0	0.00284	0	0	0.05684	0	0	0	0	0
Simonsiella_muelleri	0	0	0	0	0	0	0	0	0	0	0	0	0	0	0	0	0	0	0	0	0	0	0	0	0	0.00045	0	0	0	0	0	0	0.00061	0	0	0	0.00223	0	0	0	0	0	0	0	0	0	0	0	0
Slackia_exigua	0	0	0.00208	0	0.00037	0	0	0.00793	0	0.0156	0	0.01032	0	0	0	0	0	0	0.00388	0	0	0	0	0	0	0	0	0	0	0	0	0	0	0.00683	0	0.01103	0.00111	0	0	0.00026	0	0	0.00287	0.00678	0	0	0	0	0
Slackia_unclassified	0	0	0.00282	0	0	0	0	0	0	0	0	0	0	0	0	0	0	0	0	0	0	0	0	0	0	0	0	0	0	0	0	0	0	0.00381	0	0.00181	0	0	0	0	0	0	0	0.001	0	0	0	0	0
Solobacterium_moorei	0.01541	0	0.08489	0	0.04194	0.02298	0.00115	0.07103	0.09676	0.15871	0	0.01931	0	0.00189	0	0.00116	0	0	0.40144	0	0	0	0	0.00501	0	0	0.01953	0	7e-05	0.0011	0.00035	0	0	0.01358	0.00019	0.1439	0.0275	0	0.00109	0.0037	0.00239	0	0.07895	0.00995	0	0.00339	0.00266	0	0
Sphingopyxis_alaskensis	0	0	0	0	0	0	0	0	0	0	0	0	0	0	0	0	0	0	0	0	0	0	0	0	0	0	0	0	0	0	0	0	0	0	0	0	0	0	0	0	0	0	0	0	0	0	0	0	0
Staphylococcus_aureus	0	0	0	0	0	0	0	0	0	0	0	0	0	0	0	0	0	0	0	0	0	0	0	0	0	0	0	0	0	0	0	0	0	0	0	0	0	0	0	0	0	0	0	0	0	0	0	0	0
Staphylococcus_capitis	0	0	0	0	0	0	0	0	0	0	0	0	0	0	0	0	0	0	0	0	0	0	0	0	0	0	0	0	0	0	0	0	0	0	0	0	0	0	0	0	0	0	0	0	0	0	0	0	0
Staphylococcus_epidermidis	0	0	0	0	0	0	0	0	0	0	0	0	0	0	0	0	0	0	0	0	0	0	0	0	0	0	0	0	0	0	0	0	0	0	0	0	0	0	0	0	0	0	0	0	0	0	0	0	0
Staphylococcus_haemolyticus	0	0	0	0	0	0	0	0	0	0	0	0	0	0	0	0	0	0	0	0	0	0	0	0	0	0	0	0	0	0	0	0	0	0	0	0	0	0	0	0	0	0	0	0	0	0	0	0	0
Staphylococcus_hominis	0	0	0	0	0	0	0	0	0	0	0	0	0	0	0	0	0	0	0	0	0	0	0	0	0	0	0	0	0	0	0	0	0	0	0	0	0	0	0	0	0	0	0	0	0	0	0	0	0
Staphylococcus_lugdunensis	0	0	0	0	0	0	0	0	0	0	0	0	0	0	0	0	0	0	0	0	0	0	0	0	0	0	0	0	0	0	0	0	0	0	0	0	0	0	0	0	0	0	0	0	0	0	0	0	0
Staphylococcus_pseudintermedius	0	0	0	0	0	0	0	0	0	0	0	0	0	0	0	0	0	0	0	0	0	0	0	0	0	0	0	0	0	0	0	0	0	0	0	0	0	0	0	0	0	0	0	0	0	0	0	0	0
Staphylococcus_saprophyticus	0	0	0	0	0	0	0	0	0	0	0	0	0	0	0	0	0	0	0	0	0	0	0	0	0	0	0	0	0	0	0	0	0	0	0	0	0	0	0	0	0	0	0	0	0	0	0	0	0
Staphylococcus_warneri	0	0	0	0	0	0	0	0	0	0	0	0	0	0	0	0	0	0	0	0	0	0	0	0	0	0	0	0	0	0	0	0	0	0	0	0	0	0	0	0	0	0	0	0	0	0	0	0	0
Streptobacillus_moniliformis	0	0	0	0	0	0	0	0	0	0	0	0	0	0	0	0	0	0	0	0	0	0	0	0	0	0	0	0	0	0	0	0	0	0	0	0	0	0	0	0	0	0	0	0	0	0	0	0	0
Streptococcus_agalactiae	0	0	0	0	0	0	0	0	0	0	0	0	0	0	0	0	0	0	0	0	0	0	0	0	0	0	0	0	0	0	0	0	0	0	0	0	0	0	0	0	0	0	0	0	0	0	0	0	0
Streptococcus_anginosus	0.06611	0.04167	0.52953	0.03405	0.05454	0.09075	0.00411	0.2774	0.02913	1.31123	0.01331	0.0589	0.01369	0.01559	0.01201	0.04275	0.00512	0.06445	0.04558	0.15669	0.00051	0.00271	0.00583	0.38147	0.0085	0.06105	0.02517	0.00137	0.06813	0	0.03507	0	0.05752	0.07451	0.02875	0.18287	0.12074	0.0759	0.0548	0.25716	0.02515	0.0003	0.0958	0.14176	0.00289	0.01925	0.00782	0.02057	0.09433
Streptococcus_australis	0.03895	0.58308	0.01328	0.00144	0.00619	0.02325	0	0.02082	0.02169	0.01108	0.07058	0.00856	0.01664	0.0008	0.01328	0.05909	0.01367	0.13144	0.00382	5e-05	0.00212	0.06113	0.07804	0.00198	0.09867	0.01934	0.16099	0.00604	0.00216	0.00645	0.00955	0.00265	0.00647	0.00425	0.00484	0.05932	0.04222	0.08499	0.08862	0.00749	0.00286	0.03439	0.0224	0	0.04577	0.00897	0.00727	0.00223	0.00035
Streptococcus_bovis	0	0	0	0	0	0	0	0	0	0	0	0	0	0	0	0	0	0	0	0	0	0	0	0	0	0	0	0	0	0	0	0	0	0	0	0	0	0	0	0	0	0	0	0	0	0	0	0	0
Streptococcus_dysgalactiae	0	0	0	0	0	0	0	0	0	0	0	0	0	0	0	0	0	0	0	0	0	0	0	0	0	0	0	0	0	0	0	0	0	0	0	0	0	0	0	0	0	0	0	0	0	0	0	0	0
Streptococcus_gordonii	0.00164	1.71012	0.02451	0.58791	0.97864	0.01057	0.25904	0.58125	0.21509	0.36264	0.19283	0.14192	0.26535	0.61871	0.27914	0.17256	0.15032	0.10002	2.84439	0.32819	0.3358	0.69015	0.92156	0.13665	0.23262	0.28429	0.31598	1.25599	0.17204	0.15201	0.14186	0.0183	0.30066	0.06606	0.55662	0.0195	0.03007	0.32446	0.17673	0.00602	0.11384	0.44897	0.57795	0.13261	0.11723	0.00955	0.15172	0.01229	0.6314
Streptococcus_infantarius	0	0	0	0	0	0	0	0	0	0	0	0	0	0	0	0	0	0	0	0	0	0	0	0	0	0	0	0	0	0	0	0	0	0	0	0	0	0	0	0	0	0	0	0	0	0	0	0	0
Streptococcus_infantis	0.0576	0.04635	0.01044	0.03963	0.0097	0.27558	0.02237	0.04549	0.03772	0.05087	0.09397	0.03509	0.03367	0.07536	0.01902	0.04099	0.01313	0.05974	0.07017	0.00383	0.03042	0.13644	0.22004	0.00073	0.14369	0.06007	0.24267	0.0064	0.02568	0.21823	0.01232	0.00503	0.02387	0.02155	0.01766	0.0418	0.07656	0.51044	0.03455	0.02884	0.01953	0.00726	0.02685	0.01259	0.01689	0.05409	0.02998	0.00274	0.02481
Streptococcus_mutans	0	0.00036	0	0	0	0	0.24417	0.00208	0	0.10245	0	0.01108	0	2.34053	0	0.34475	0.39801	0.0004	0	0.10291	0	0	0	0	0	0	0	0	0	0	0	0	0.01163	0.00049	0.00166	0	0	0	0.00389	0	0.70126	0.60688	0	0	0	0	0	0.00652	0.52711
Streptococcus_oralis	0.32797	1.03332	0.12383	0.74323	0.65242	0.41098	0.15976	0.93696	0.27758	0.59959	1.0147	0.27036	0.98105	3.20424	0.64624	0.67	0.15443	0.22526	2.03858	0.80696	0.62679	0.0835	0.11275	0.16055	1.43694	0.86659	0.62291	0.22879	1.57051	0.36267	0.3691	0.14324	0.12838	0.07698	0.68332	0.13181	0.1328	1.91627	0.3269	0.15204	0.06047	0.57459	0.25601	0.93383	0.95902	0.13098	1.19206	0.04411	1.65721
Streptococcus_parasanguinis	0.00649	0.01915	0.05863	0.00207	0	0.00148	0.01928	0.03082	0.01179	0.00972	0.00418	0.00378	0.00195	2.00983	0	0.01224	0.01362	0.01336	0.11784	0.05535	0.10368	0.00095	0.00123	0.02968	0.00792	0.00629	0.00162	0.0051	0.06497	0.00625	0	0.00145	0.00245	0.00375	0.0468	0.00113	0.00222	0.00342	0.06013	0.00105	0.00108	0.0018	0.0073	0.00508	0.00683	0.00016	0.26349	0	0.54383
Streptococcus_peroris	0.00833	0.00346	0.00321	0.00179	0.00021	0.02214	0.00015	0.01054	0.00281	0.00326	0.0131	0.00279	0.00168	0.02735	0.00158	0.00767	0.00251	0.00827	0.00225	0	0.00024	0.00707	0.01518	0	0.0062	0.00767	0.01591	0.0008	0.00392	0.00615	0	0.0001	0.00199	0.0019	0.00025	0.00334	0.00297	0.03772	0.00565	0.00252	0.00083	0.00214	0.00251	0.00097	0.0008	0.00479	0.00321	0.00039	0.03254
Streptococcus_pneumoniae	0.00168	0	0	0	0	0.00483	0	0	0	0	0.00129	0	0	0.00088	0	0	0	0	0	0	0.00326	0.00104	0	0	0	0.02167	0	0	0.0008	0.0029	0	0.00075	0.00133	0	0	0	0	0.02805	0.00156	0	0	0.00057	0	0	0	0	0	0.00146	0
Streptococcus_pyogenes	0	0	0	0	0	0	0	0	0	0	0	0	0	0	0	0	0	0	0	0	0	0	0	0	0	0	0	0	0	0	0	0	0	0	0	0	0	0	0	0	0	0	0	0	0	0	0	0	0
Streptococcus_salivarius	0.00223	0.00446	0.00333	0.00451	0	0.00505	0.00213	0.00921	0.00103	0.00679	0	0.00032	0	0.00817	0	0.0089	0.00305	0.00225	0.00749	0.02975	0.00891	0	5e-05	0.01045	0.00363	0	0	0	0.00434	0.00607	0.00094	0	0.00033	0.00361	0.01084	0	0.00088	0.0038	0.00918	0.00531	0.00062	0.00352	0.00366	0.00013	0	0.00087	0.00032	0	0.01658
Streptococcus_sanguinis	4.06182	9.8825	7.94123	8.24924	7.16186	4.80594	1.11331	6.44742	2.14688	1.79465	4.63502	1.46162	12.6467	2.70996	6.48266	11.3685	3.5901	14.1387	5.57057	3.47965	8.58453	3.04714	3.73641	0.86285	20.5437	1.73176	2.19994	13.1926	9.57484	7.9422	12.3291	10.8327	1.21938	6.07459	6.45801	3.45554	2.23019	12.2307	2.04479	0.59512	8.97078	5.27467	10.6299	1.70257	11.0405	5.45694	13.2844	6.71325	6.95212
Streptococcus_suis	0	0	0	0	0	0	0	0	0	0	0	0	0	0	0	0	0	0	0	0	0	0	0	0	0	0	0	0	0	0	0	0	0	0	0	0	0	0	0	0	0	0	0	0	0	0	0	0	0
Streptococcus_thermophilus	0	0.00014	0	0	0	0	0	0	0	0	0	0.0014	0	0.00215	0	0	0.00048	0	0	0	0.01492	0.00071	0	0	0	0	0	0	0	0	0	0	0	0	0	0	0	0	0.0172	0	0	0	0	0	0.00068	0	0.00238	0	0
Streptococcus_vestibularis	0.00163	0	0	0.00251	0	0	0.07075	0	0	0	0	0.06403	0	0.02057	0	0.02993	0.10239	0.00083	0	0.21312	0	0.00205	0.00323	0.0026	0	0.05836	0	0	0.00818	0.09815	0.00642	0.019	0.00384	0	0.04563	0.00304	0	0.06676	0	0	0.00594	0	0.09773	0	0	0	0	0	0.0044
Streptococcus_all	4.57445	13.3246	8.70799	9.66638	8.86356	5.65057	1.89507	8.36199	2.74372	4.25228	6.03898	2.05985	13.9607	11.0341	7.45393	12.7574	4.44683	14.7447	10.7007	5.1765	9.71118	4.03289	5.09432	1.58696	22.4818	3.11709	3.58519	14.6971	11.4956	8.80108	12.9043	11.0232	1.75785	6.32769	7.85438	3.89835	2.63865	15.2825	2.824	1.05555	9.90236	6.95509	11.7201	2.92954	12.1906	5.6856	14.9426	6.80356	10.4847
Subdoligranulum_variabile	0	0	0	0	0	0	0	0	0	0	0	0	0	0	0	0	0	0	0	0	0	0	0	0	0	0	0	0	0	0	0	0	0	0	0	0	0	0	0	0	0	0	0	0	0	0	0	0	0
Sutterella_wadsworthensis	0	0	0	0	0	0	0	0	0	0	0	0	0	0	0	0	0	0	0	0	0	0	0	0	0	0	0	0	0	0	0	0	0	8e-05	0	0	0	0	0	0	0	0	0	0	0	0	0	0	0
Thioalkalivibrio_unclassified	0	0	0	0	0	0	0	0	0	0	0	0	0	0	0	0	0	0	0	0	0	0	0	0	0	0	0	0	0	0	0	0	0	0	0	0	0	0	0.00073	0	0	0	0	0	0	0	0	0	0
Treponema_denticola	0.47888	0.00344	1.09758	0.01448	0.00137	0.0252	0.00014	0.87162	0.02827	0.36421	0	0.1356	0.00657	0.00142	0	0.00049	0	0	0.00823	0	0	0.01445	0.02058	0	0.11481	0	0.00067	0	0	0	0.00054	0	0	3.13135	0	0.00349	0.04125	0	0	0.05244	0	0.00391	0.11996	0.56365	0	0.21654	0	0	0
Treponema_phagedenis	0	0	0	0	0	0	0	0	0	0	0	0	0	0	0	0	0	0	0	0	0	0	0	0	0	0	0	0	0	0	0	0	0	0	0	0	0	0	0	0	0	0	0	0	0	0	0	0	0
Treponema_vincentii	0.16568	0.10131	0.09688	0.05524	0.05686	0.15905	0.00718	0.37188	0.01079	0.5022	0.01057	0.42745	0.41493	0.02107	0	0.0071	0	0	0.29441	0.00036	0	0	0	0	0.00623	0.00412	0.01116	0	0	0	0.05368	0	0	0.42813	0.00212	0.04337	0.20099	0	0	1.4052	0	0.00035	0.15755	1.30017	0	0.20322	0.00548	0	0.00247
Turicibacter_unclassified	0	0	0	0	0	0	0	0	0	0	0	0	0	0	0	0	0	0	0	0	0	0	0	0	0	0	0	0	0	0	0	0	0	0	0	0	0	0	0	0	0	0	0	0	0	0	0	0	0
Ureaplasma_parvum	0	0	0	0	0	0	0	0	0	0	0	0	0	0	0	0	0	0	0	0	0	0	0	0	0	0	0	0	0	0	0	0	0	0	0	0	0	0	0	0	0	0	0	0	0	0	0	0	0
Ureaplasma_unclassified	0	0	0	0	0	0	0	0	0	0	0	0	0	0	0	0	0	0	0	0	0	0	0	0	0	0	0	0	0	0	0	0	0	0	0	0	0	0	0	0	0	0	0	0	0	0	0	0	0
Veillonella_atypica	0	0.0036	0.01048	0	0	0	0.00691	0.00037	0.00548	0.11934	0	0	0	0.07086	0	0.0059	0	0	0.09226	0.04293	0.00158	0	0.00015	0.01227	0	0	0	0.00605	0.00602	0.0038	0	0	0.00028	0.00078	0.00673	0	0.00049	0	0.05418	0.00086	0.11649	0.00064	0.00024	0.01135	0.00304	0	0	0.00023	0.00372
Veillonella_dispar	0.00198	0.00407	0.00684	0.00026	0.00021	0.00159	0.00378	0.00879	0.00785	0.00457	0.001	0	0	0.08	0	0.00398	0	0.00246	0.03369	0.09249	0	0.00125	0.00293	0.00598	0	0	0	0.01503	0.00217	0.00451	0.0131	7e-05	0.00114	0	0.00424	0.00398	0.00294	0.00027	0.02508	0.00083	0.00065	0.01265	0.00514	0.03081	0.00601	0.00068	0.00661	0.05269	0.01455
Veillonella_parvula	0.20235	2.76278	2.21347	2.13879	2.45817	1.66729	1.01469	2.57217	2.09786	2.43037	2.70907	0.40137	1.41364	8.54401	0.39132	7.15631	0.22056	0.6507	20.2357	5.6785	0.06833	0.79684	1.58283	4.7751	0.3859	0.96777	0.07725	14.1051	1.42056	1.92549	7.96283	1.4118	4.8004	0.19571	6.35054	1.88181	2.18523	0.39261	3.46638	1.40313	0.42902	2.56683	2.73111	3.38926	0.60008	0.57284	13.0443	9.44619	6.52239
Veillonella_unclassified	0.04101	0	0.65139	0.18719	1.77263	1.04381	0	0.35259	1.24129	0.90805	0.19619	0.07627	0.19499	0.39785	0	0.64403	0.11779	0	0	0.95098	0.00735	0.42936	0.01657	1.07766	0.09972	0.01081	0	3.12552	0	0	0	0	0	0.02498	1.42904	0	1.36489	0.28385	1.83588	0.75301	0	0.10062	1.77202	0.66481	0	0.19534	0	0.72638	0
Victivallis_vadensis	0	0	0	0	0	0	0	0	0	0	0	0	0	0	0	0	0	0	0	0	0	0	0	0	0	0	0	0	0	0	0	0	0	0	0	0	0	0	0	0	0	0	0	0	0	0	0	0	0
Xanthomonas_campestris	0	0	0	0	0	0	0	0	0	0	0	0	0	0	0	0	0	0	0	0	0	0	0	0	0	0	0	0	0	0	0	0	0	0	0	0	0	0	0	0	0	0	0	0	0	0	0	0	0
Streptococcus_all	4.57445	13.3246	8.70799	9.66638	8.86356	5.65057	1.89507	8.36199	2.74372	4.25228	6.03898	2.05985	13.9607	11.0341	7.45393	12.7574	4.44683	14.7447	10.7007	5.1765	9.71118	4.03289	5.09432	1.58696	22.4818	3.11709	3.58519	14.6971	11.4956	8.80108	12.9043	11.0232	1.75785	6.32769	7.85438	3.89835	2.63865	15.2825	2.824	1.05555	9.90236	6.95509	11.7201	2.92954	12.1906	5.6856	14.9426	6.80356	10.4847
[truncated: 68 more columns]
