# Supplementary material for: Mechanisms underlying interactions between two abundant oral commensal bacteria
Source: ISME J. 2021 Nov 3;16(4):948–57. doi: 10.1038/s41396-021-01141-3 (PMC8940909; doi:10.1038/s41396-021-01141-3)
Supplement: Supplementary file 2 — Dataset 1 [file 41396_2021_1141_MOESM2_ESM.xlsx]

## Sheet: all3_up
	Fold change_Benitez-Paez	Fold change_Jorth	Fold change_coculture	ID	Description
1	41.2392	23.2731	5.29553	fig|6666666.571729.peg.60	Glycerol uptake facilitator protein
2	15.8389	23.5258	5.12891	fig|6666666.571729.peg.32	Type IV pilus biogenesis protein PilM
3	11.8186	52.974	5.35802	fig|6666666.571729.peg.40	Hydroxymethylpyrimidine ABC transporter%2C transmembrane component
4	11.2268	25.5464	3.13173	fig|6666666.571729.peg.629	NADP-specific glutamate dehydrogenase (EC 1.4.1.4);Ontology_term
5	9.50306	4.90973	2.04866	fig|6666666.571729.peg.1372	ABC-type Fe3+-hydroxamate transport system%2C periplasmic component
6	7.97124	4.73297	3.31616	fig|6666666.571729.peg.1681	hypothetical protein
7	6.94677	39.7651	4.4683	fig|6666666.571729.peg.25	AAA+ ATPase superfamily protein YifB/ComM%2C associated with DNA recombination
8	6.28703	14.6726	2.34416	fig|6666666.571729.peg.687	Phosphoribosylamine--glycine ligase (EC 6.3.4.13);Ontology_term
9	5.76546	5.78171	2.20009	fig|6666666.571729.peg.119	Chloride channel protein EriC
10	5.11238	15.8763	4.53914	fig|6666666.571729.peg.95	Phosphoribosylformylglycinamidine synthase%2C synthetase subunit (EC 6.3.5.3) / Phosphoribosylformylglycinamidine synthase%2C glutamine amidotransferase subunit (EC 6.3.5.3);Ontology_term
11	4.56869	43.9858	2.74474	fig|6666666.571729.peg.1446	Allophanate hydrolase 2 subunit 2 (EC 3.5.1.54);Ontology_term
12	4.4271	5.79433	2.28941	fig|6666666.571729.peg.522	23S rRNA (uracil(1939)-C(5))-methyltransferase (EC 2.1.1.190);Ontology_term
13	4.42448	6.54506	5.55792	fig|6666666.571729.peg.173	Putative ABC transporter of substrate X%2C permease subunit I
14	3.43201	12.4637	2.84029	fig|6666666.571729.peg.242	Fructose-1%2C6-bisphosphatase%2C GlpX type (EC 3.1.3.11);Ontology_term
15	3.34031	3.22998	3.99249	fig|6666666.571729.peg.502	hypothetical protein
16	3.14942	2.99842	2.12512	fig|6666666.571729.peg.866	beta-galactosidase (EC 3.2.1.23);Ontology_term
17	2.26141	3.10625	2.55188	fig|6666666.571729.peg.1078	Aspartokinase (EC 2.7.2.4);Ontology_term
18	2.05859	8.0629	3.38381	fig|6666666.571729.peg.61	Glycerol kinase (EC 2.7.1.30);Ontology_term
