# Supplementary material for: Mechanisms underlying interactions between two abundant oral commensal bacteria
Source: ISME J. 2021 Nov 3;16(4):948–57. doi: 10.1038/s41396-021-01141-3 (PMC8940909; doi:10.1038/s41396-021-01141-3)
Supplement: Supplementary file 3 — Supplementary Table S1 [file 41396_2021_1141_MOESM3_ESM.xlsx]

## Sheet: all3_down
	Fold change_Benitez-Paez	Fold change_coculture	Fold change_Jorth	ID	Description
1	-30.1009	-4.36408	-12.7429	fig|6666666.571729.peg.903	O-acetylhomoserine sulfhydrylase (EC 2.5.1.49) @ O-succinylhomoserine sulfhydrylase (EC 2.5.1.48);Ontology_term
2	-23.7431	-2.30426	-68.4715	fig|6666666.571729.peg.905	Chaperone protein DnaK
3	-22.6707	-2.85869	-19.599	fig|6666666.571729.peg.1409	Outer membrane stress sensor protease DegQ%2C serine protease
4	-16.9685	-4.23352	-10.0837	fig|6666666.571729.peg.1340	Transcription elongation factor GreA
5	-12.4263	-2.22093	-9.64667	fig|6666666.571729.peg.1811	Methionine repressor MetJ
6	-9.77446	-2.19547	-33.2088	fig|6666666.571729.peg.1850	FIG002060: uncharacterized protein YggL
7	-9.18893	-2.14244	-4.21073	fig|6666666.571729.peg.980	hypothetical protein
8	-8.73856	-2.35711	-5.93492	fig|6666666.571729.peg.430	33 kDa chaperonin HslO
9	-7.46661	-5.45433	-5.71442	fig|6666666.571729.peg.904	hypothetical protein
10	-7.44316	-4.08518	-10.1394	fig|6666666.571729.peg.906	hypothetical protein
11	-5.90195	-2.72383	-3.02997	fig|6666666.571729.peg.69	hypothetical protein
12	-5.81335	-2.0146	-2.46114	fig|6666666.571729.peg.496	2-haloalkanoic acid dehalogenase (EC 3.8.1.2);Ontology_term
13	-5.78886	-2.32957	-6.19326	fig|6666666.571729.peg.57	L-cystine ABC transporter%2C substrate-binding protein TcyA
14	-5.58455	-2.63101	-15.5429	fig|6666666.571729.peg.73	Purine nucleoside phosphorylase (EC 2.4.2.1);Ontology_term
15	-4.77546	-2.31732	-5.35658	fig|6666666.571729.peg.1316	Stringent starvation protein B
16	-4.54396	-2.58705	-7.54872	fig|6666666.571729.peg.1858	Glutathionylspermidine synthase (EC 6.3.1.8) / Glutathionylspermidine amidohydrolase (EC 3.5.1.78);Ontology_term
17	-3.8812	-3.65754	-18.0917	fig|6666666.571729.peg.1884	Nucleoid-associated protein YaaK
18	-3.32207	-2.0922	-4.23015	fig|6666666.571729.peg.1861	Phosphatidylserine decarboxylase (EC 4.1.1.65);Ontology_term
19	-2.74029	-2.36137	-4.67264	fig|6666666.571729.peg.226	Threonine dehydratase biosynthetic (EC 4.3.1.19);Ontology_term
20	-2.72623	-2.57131	-42.1748	fig|6666666.571729.peg.1013	LSU ribosomal protein L25p
21	-2.28655	-2.57328	-14.2603	fig|6666666.571729.peg.948	Ferric uptake regulation protein FUR
22	-2.26293	-3.41224	-3.02436	fig|6666666.571729.peg.1305	Threonyl-tRNA synthetase (EC 6.1.1.3);Ontology_term
