# Supplementary material for: Mechanisms underlying interactions between two abundant oral commensal bacteria
Source: ISME J. 2021 Nov 3;16(4):948–57. doi: 10.1038/s41396-021-01141-3 (PMC8940909; doi:10.1038/s41396-021-01141-3)
Supplement: Supplementary file 4 — Supplementary Table S4 [file 41396_2021_1141_MOESM4_ESM.xlsx]

## Sheet: TableS2
	Fold change_Benitez-Paez	Fold change_coculture	ID	Description
1	41.2392	5.29553	fig|6666666.571729.peg.60	Glycerol uptake facilitator protein
2	15.8389	5.12891	fig|6666666.571729.peg.32	Type IV pilus biogenesis protein PilM
3	11.8186	5.35802	fig|6666666.571729.peg.40	Hydroxymethylpyrimidine ABC transporter%2C transmembrane component
4	11.2268	3.13173	fig|6666666.571729.peg.629	NADP-specific glutamate dehydrogenase (EC 1.4.1.4);Ontology_term
5	9.50306	2.04866	fig|6666666.571729.peg.1372	ABC-type Fe3+-hydroxamate transport system%2C periplasmic component
6	7.97124	3.31616	fig|6666666.571729.peg.1681	hypothetical protein
7	6.94677	4.4683	fig|6666666.571729.peg.25	AAA+ ATPase superfamily protein YifB/ComM%2C associated with DNA recombination
8	6.28703	2.34416	fig|6666666.571729.peg.687	Phosphoribosylamine--glycine ligase (EC 6.3.4.13);Ontology_term
9	5.76546	2.20009	fig|6666666.571729.peg.119	Chloride channel protein EriC
10	5.11238	4.53914	fig|6666666.571729.peg.95	Phosphoribosylformylglycinamidine synthase%2C synthetase subunit (EC 6.3.5.3) / Phosphoribosylformylglycinamidine synthase%2C glutamine amidotransferase subunit (EC 6.3.5.3);Ontology_term
11	4.56869	2.74474	fig|6666666.571729.peg.1446	Allophanate hydrolase 2 subunit 2 (EC 3.5.1.54);Ontology_term
12	4.4271	2.28941	fig|6666666.571729.peg.522	23S rRNA (uracil(1939)-C(5))-methyltransferase (EC 2.1.1.190);Ontology_term
13	4.42448	5.55792	fig|6666666.571729.peg.173	Putative ABC transporter of substrate X%2C permease subunit I
14	4.40777	2.13497	fig|6666666.571729.peg.686	IMP cyclohydrolase (EC 3.5.4.10) / Phosphoribosylaminoimidazolecarboxamide formyltransferase (EC 2.1.2.3);Ontology_term
15	3.63306	3.22577	fig|6666666.571729.peg.896	5'-deoxynucleotidase YfbR (EC 3.1.3.89);Ontology_term
16	3.43201	2.84029	fig|6666666.571729.peg.242	Fructose-1%2C6-bisphosphatase%2C GlpX type (EC 3.1.3.11);Ontology_term
17	3.34031	3.99249	fig|6666666.571729.peg.502	hypothetical protein
18	3.14942	2.12512	fig|6666666.571729.peg.866	beta-galactosidase (EC 3.2.1.23);Ontology_term
19	2.51296	2.75386	fig|6666666.571729.peg.3	Methionine ABC transporter permease protein
20	2.42666	3.79542	fig|6666666.571729.peg.792	N-acetylmannosamine kinase (EC 2.7.1.60);Ontology_term
21	2.26141	2.55188	fig|6666666.571729.peg.1078	Aspartokinase (EC 2.7.2.4);Ontology_term
22	2.05859	3.38381	fig|6666666.571729.peg.61	Glycerol kinase (EC 2.7.1.30);Ontology_term
