# Supplementary material for: Mechanisms underlying interactions between two abundant oral commensal bacteria
Source: ISME J. 2021 Nov 3;16(4):948–57. doi: 10.1038/s41396-021-01141-3 (PMC8940909; doi:10.1038/s41396-021-01141-3)
Supplement: Supplementary file 5 — Supplementary Table S5 [file 41396_2021_1141_MOESM5_ESM.xlsx]

## Sheet: benitez_and_invitro_down
	Fold change_Benitez-Paez	Fold change_coculture	ID	Description
1	-40.9007	-2.32293	fig|6666666.571729.peg.1245	Molybdate-binding domain of ModE
2	-30.1009	-4.36408	fig|6666666.571729.peg.903	O-acetylhomoserine sulfhydrylase (EC 2.5.1.49) @ O-succinylhomoserine sulfhydrylase (EC 2.5.1.48);Ontology_term
3	-28.3008	-2.43524	fig|6666666.571729.peg.1768	hypothetical protein
4	-23.7431	-2.30426	fig|6666666.571729.peg.905	Chaperone protein DnaK
5	-22.6707	-2.85869	fig|6666666.571729.peg.1409	Outer membrane stress sensor protease DegQ%2C serine protease
6	-16.9685	-4.23352	fig|6666666.571729.peg.1340	Transcription elongation factor GreA
7	-12.4263	-2.22093	fig|6666666.571729.peg.1811	Methionine repressor MetJ
8	-11.5442	-3.98026	fig|6666666.571729.peg.1700	Cytochrome c551 peroxidase (EC 1.11.1.5);Ontology_term
9	-9.77446	-2.19547	fig|6666666.571729.peg.1850	FIG002060: uncharacterized protein YggL
10	-9.18893	-2.14244	fig|6666666.571729.peg.980	hypothetical protein
11	-8.73856	-2.35711	fig|6666666.571729.peg.430	33 kDa chaperonin HslO
12	-7.46661	-5.45433	fig|6666666.571729.peg.904	hypothetical protein
13	-7.44316	-4.08518	fig|6666666.571729.peg.906	hypothetical protein
14	-7.2716	-4.21904	fig|6666666.571729.peg.665	UPF0033 protein YeeD
15	-7.23716	-2.82038	fig|6666666.571729.peg.1242	Iron(III) ABC transporter%2C solute-binding protein
16	-7.0967	-2.86884	fig|6666666.571729.peg.1809	Copper(I) chaperone CopZ
17	-6.97574	-2.323	fig|6666666.571729.peg.1012	DedA protein
18	-6.62397	-2.06657	fig|6666666.571729.peg.1818	Heat shock protein 60 kDa family chaperone GroEL
19	-6.07276	-2.27575	fig|6666666.571729.peg.67	hypothetical protein
20	-5.90195	-2.72383	fig|6666666.571729.peg.69	hypothetical protein
21	-5.81335	-2.0146	fig|6666666.571729.peg.496	2-haloalkanoic acid dehalogenase (EC 3.8.1.2);Ontology_term
22	-5.78886	-2.32957	fig|6666666.571729.peg.57	L-cystine ABC transporter%2C substrate-binding protein TcyA
23	-5.58455	-2.63101	fig|6666666.571729.peg.73	Purine nucleoside phosphorylase (EC 2.4.2.1);Ontology_term
24	-5.16233	-2.19385	fig|6666666.571729.peg.782	LSU ribosomal protein L33p @ LSU ribosomal protein L33p%2C zinc-independent
25	-4.77546	-2.31732	fig|6666666.571729.peg.1316	Stringent starvation protein B
26	-4.54396	-2.58705	fig|6666666.571729.peg.1858	Glutathionylspermidine synthase (EC 6.3.1.8) / Glutathionylspermidine amidohydrolase (EC 3.5.1.78);Ontology_term
27	-4.03551	-2.04127	fig|6666666.571729.peg.46	SSU ribosomal protein S21p
28	-4.00836	-2.12048	fig|6666666.571729.peg.1797	Soluble lytic murein transglycosylase (EC 4.2.2.n1)
29	-3.94635	-2.54603	fig|6666666.571729.peg.1731	Uncharacterized protein YbfG
30	-3.8812	-3.65754	fig|6666666.571729.peg.1884	Nucleoid-associated protein YaaK
31	-3.79335	-2.77184	fig|6666666.571729.peg.717	Uncharacterized protease YegQ
32	-3.49606	-3.3246	fig|6666666.571729.peg.838	Uracil permease @ Uracil:proton symporter UraA
33	-3.47731	-2.11893	fig|6666666.571729.peg.1299	LSU ribosomal protein L20p
34	-3.34201	-2.67508	fig|6666666.571729.peg.1730	Chaperone protein HscA
35	-3.32207	-2.0922	fig|6666666.571729.peg.1861	Phosphatidylserine decarboxylase (EC 4.1.1.65);Ontology_term
36	-3.26104	-2.33405	fig|6666666.571729.peg.1800	Glutamyl-tRNA synthetase (EC 6.1.1.17);Ontology_term
37	-2.74029	-2.36137	fig|6666666.571729.peg.226	Threonine dehydratase biosynthetic (EC 4.3.1.19);Ontology_term
38	-2.72623	-2.57131	fig|6666666.571729.peg.1013	LSU ribosomal protein L25p
39	-2.28655	-2.57328	fig|6666666.571729.peg.948	Ferric uptake regulation protein FUR
40	-2.26293	-3.41224	fig|6666666.571729.peg.1305	Threonyl-tRNA synthetase (EC 6.1.1.3);Ontology_term
