# Supplementary material for: Mechanisms underlying interactions between two abundant oral commensal bacteria
Source: ISME J. 2021 Nov 3;16(4):948–57. doi: 10.1038/s41396-021-01141-3 (PMC8940909; doi:10.1038/s41396-021-01141-3)
Supplement: Supplementary file 6 — Supplementary Table S6 [file 41396_2021_1141_MOESM6_ESM.xlsx]

## Sheet: whiteley_and_invitro_up
	Fold change_Jorth	Fold change_coculture	ID	Description
1	128.554	2.59189	fig|6666666.571729.peg.1083	Peptide transport system ATP-binding protein sapF (TC 3.A.1.5.5)
2	108.146	10.8665	fig|6666666.571729.peg.747	Type IV pilin PilA
3	93.168	37.1945	fig|6666666.571729.peg.656	hypothetical protein
4	53.1082	4.72029	fig|6666666.571729.peg.1288	Type III restriction-modification system methylation subunit (EC 2.1.1.72);Ontology_term
5	52.974	5.35802	fig|6666666.571729.peg.40	Hydroxymethylpyrimidine ABC transporter%2C transmembrane component
6	52.3854	2.14691	fig|6666666.571729.peg.1084	Peptide ABC transporter%2C ATP-binding protein SapD
7	43.9858	2.74474	fig|6666666.571729.peg.1446	Allophanate hydrolase 2 subunit 2 (EC 3.5.1.54);Ontology_term
8	39.7651	4.4683	fig|6666666.571729.peg.25	AAA+ ATPase superfamily protein YifB/ComM%2C associated with DNA recombination
9	38.0909	4.65016	fig|6666666.571729.peg.254	hypothetical protein
10	35.9605	5.36578	fig|6666666.571729.peg.1645	DNA ligase
11	27.794	2.587	fig|6666666.571729.peg.583	FIGfam138462: Acyl-CoA synthetase%2C AMP-(fatty) acid ligase
12	27.6571	2.513	fig|6666666.571729.peg.160	hypothetical protein
13	27.5202	2.38719	fig|6666666.571729.peg.1223	Exodeoxyribonuclease V beta chain (EC 3.1.11.5);Ontology_term
14	25.5464	3.13173	fig|6666666.571729.peg.629	NADP-specific glutamate dehydrogenase (EC 1.4.1.4);Ontology_term
15	23.5258	5.12891	fig|6666666.571729.peg.32	Type IV pilus biogenesis protein PilM
16	23.2731	5.29553	fig|6666666.571729.peg.60	Glycerol uptake facilitator protein
17	20.8425	2.9878	fig|6666666.571729.peg.1192	Micrococcal nuclease (thermonuclease) homologs
18	15.8763	4.53914	fig|6666666.571729.peg.95	Phosphoribosylformylglycinamidine synthase%2C synthetase subunit (EC 6.3.5.3) / Phosphoribosylformylglycinamidine synthase%2C glutamine amidotransferase subunit (EC 6.3.5.3);Ontology_term
19	14.9338	2.01076	fig|6666666.571729.peg.279	Ribonuclease BN
20	14.6726	2.34416	fig|6666666.571729.peg.687	Phosphoribosylamine--glycine ligase (EC 6.3.4.13);Ontology_term
21	14.356	3.2402	fig|6666666.571729.peg.1141	Succinyl-CoA ligase [ADP-forming] alpha chain (EC 6.2.1.5);Ontology_term
22	12.4637	2.84029	fig|6666666.571729.peg.242	Fructose-1%2C6-bisphosphatase%2C GlpX type (EC 3.1.3.11);Ontology_term
23	12.352	5.65283	fig|6666666.571729.peg.102	GALNS arylsulfatase regulator (Fe-S oxidoreductase)
24	11.8661	2.04646	fig|6666666.571729.peg.382	LSU rRNA pseudouridine(746) synthase (EC 5.4.99.29) @ tRNA pseudouridine(32) synthase (EC 5.4.99.28);Ontology_term
25	11.7165	4.39742	fig|6666666.571729.peg.649	hypothetical protein
26	11.4574	2.84973	fig|6666666.571729.peg.1287	Type III restriction-modification system restriction subunit (EC 3.1.21.5);Ontology_term
27	11.3615	9.91604	fig|6666666.571729.peg.1163	1%2C4-alpha-glucan (glycogen) branching enzyme%2C GH-13-type (EC 2.4.1.18);Ontology_term
28	9.96345	2.3563	fig|6666666.571729.peg.1475	Aerobic respiration control sensor protein ArcB (EC 2.7.13.3);Ontology_term
29	9.53442	4.67244	fig|6666666.571729.peg.595	FIG00847847: hypothetical protein
30	9.32078	2.49966	fig|6666666.571729.peg.18	Oligopeptide ABC transporter%2C permease protein OppB (TC 3.A.1.5.1)
31	8.72587	3.35327	fig|6666666.571729.peg.403	hypothetical protein
32	8.0629	3.38381	fig|6666666.571729.peg.61	Glycerol kinase (EC 2.7.1.30);Ontology_term
33	7.67184	4.81094	fig|6666666.571729.peg.592	hypothetical protein
34	7.63047	2.5334	fig|6666666.571729.peg.322	Patatin-like phospholipase
35	7.32076	5.33704	fig|6666666.571729.peg.593	hypothetical protein
36	6.96415	3.65938	fig|6666666.571729.peg.648	Mobile element protein
37	6.64234	3.06503	fig|6666666.571729.peg.597	hypothetical protein
38	6.54506	5.55792	fig|6666666.571729.peg.173	Putative ABC transporter of substrate X%2C permease subunit I
39	6.3683	3.53981	fig|6666666.571729.peg.172	Putative ABC transporter of substrate X%2C ATP-binding subunit
40	6.09614	2.89433	fig|6666666.571729.peg.1147	UPF0115 protein YfcN
41	5.83997	3.20262	fig|6666666.571729.peg.475	Transcriptional regulator%2C AsnC family
42	5.83274	2.65091	fig|6666666.571729.peg.1258	hypothetical protein
43	5.79433	2.28941	fig|6666666.571729.peg.522	23S rRNA (uracil(1939)-C(5))-methyltransferase (EC 2.1.1.190);Ontology_term
44	5.78171	2.20009	fig|6666666.571729.peg.119	Chloride channel protein EriC
45	5.53238	3.43378	fig|6666666.571729.peg.1122	Phage integrase
46	4.90973	2.04866	fig|6666666.571729.peg.1372	ABC-type Fe3+-hydroxamate transport system%2C periplasmic component
47	4.85338	3.30218	fig|6666666.571729.peg.134	Shikimate 5-dehydrogenase I alpha (EC 1.1.1.25);Ontology_term
48	4.73297	3.31616	fig|6666666.571729.peg.1681	hypothetical protein
49	4.71661	3.88406	fig|6666666.571729.peg.252	hypothetical protein
50	4.306	2.08977	fig|6666666.571729.peg.693	hypothetical protein
51	4.19198	3.84121	fig|6666666.571729.peg.249	Lysophospholipase L2 (EC 3.1.1.5);Ontology_term
52	4.04611	2.31409	fig|6666666.571729.peg.1636	Putative DNA-binding protein in cluster with Type I restriction-modification system
53	4.01408	4.16339	fig|6666666.571729.peg.501	hypothetical protein
54	3.88727	3.98777	fig|6666666.571729.peg.323	DNA transformation protein TfoX
55	3.81713	2.98774	fig|6666666.571729.peg.1477	Uncharacterized protein MSMEG_6412
56	3.55632	3.76236	fig|6666666.571729.peg.969	Trehalose operon transcriptional repressor
57	3.53842	2.59487	fig|6666666.571729.peg.1916	Glycosyl transferase
58	3.50507	2.23939	fig|6666666.571729.peg.423	deoxyribose-phosphate aldolase( EC:4.1.2.4 );Ontology_term
59	3.48718	3.21884	fig|6666666.571729.peg.161	hypothetical protein
60	3.38325	2.05302	fig|6666666.571729.peg.1209	tRNA pseudouridine(65) synthase (EC 5.4.99.26);Ontology_term
61	3.32659	2.68236	fig|6666666.571729.peg.720	hypothetical protein
62	3.28126	2.33142	fig|6666666.571729.peg.730	Rod shape-determining protein RodA
63	3.22998	3.99249	fig|6666666.571729.peg.502	hypothetical protein
64	3.19183	2.49092	fig|6666666.571729.peg.855	Glutamine synthetase adenylyl-L-tyrosine phosphorylase (EC 2.7.7.89) / Glutamate-ammonia-ligase adenylyltransferase (EC 2.7.7.42);Ontology_term
65	3.10625	2.55188	fig|6666666.571729.peg.1078	Aspartokinase (EC 2.7.2.4);Ontology_term
66	3.08252	3.51477	fig|6666666.571729.peg.470	hypothetical protein
67	3.07087	3.07908	fig|6666666.571729.peg.525	D-glycerate transporter (predicted)
68	3.05573	3.47998	fig|6666666.571729.peg.1189	Zn-ribbon-containing%2C possibly nucleic-acid-binding protein
69	3.04222	2.44945	fig|6666666.571729.peg.1786	tRNA(Ile)-lysidine synthetase (EC 6.3.4.19);Ontology_term
70	2.99842	2.12512	fig|6666666.571729.peg.866	beta-galactosidase (EC 3.2.1.23);Ontology_term
71	2.95486	2.10584	fig|6666666.571729.peg.960	Inner membrane protein YedI
72	2.94218	2.64785	fig|6666666.571729.peg.1017	Cell division inhibitor Slr1223 (YfcH in EC)%2C contains epimerase/dehydratase and DUF1731 domains
73	2.87373	2.20679	fig|6666666.571729.peg.578	FIG021862: membrane protein%2C exporter
74	2.84773	3.2683	fig|6666666.571729.peg.1011	CRISPR-associated endonuclease Cas9
75	2.7319	2.98485	fig|6666666.571729.peg.176	Sodium-dependent anion transporter family
76	2.68983	2.25474	fig|6666666.571729.peg.1248	Vitamin B12 ABC transporter%2C permease protein BtuC
77	2.62678	2.60777	fig|6666666.571729.peg.19	Oligopeptide ABC transporter%2C permease protein OppC (TC 3.A.1.5.1)
78	2.5628	3.48068	fig|6666666.571729.peg.689	hypothetical protein
79	2.50814	3.0365	fig|6666666.571729.peg.1260	hypothetical protein
80	2.46341	2.65949	fig|6666666.571729.peg.258	Tyrosine-specific transport protein
81	2.37023	2.58751	fig|6666666.571729.peg.148	Nitrate/nitrite response regulator protein NarP
82	2.35311	3.02845	fig|6666666.571729.peg.21	Oligopeptide ABC transporter%2C ATP-binding protein OppF (TC 3.A.1.5.1)
83	2.31532	2.33597	fig|6666666.571729.peg.1140	Succinyl-CoA ligase [ADP-forming] beta chain (EC 6.2.1.5);Ontology_term
84	2.27967	4.62942	fig|6666666.571729.peg.1235	Oligopeptide/dipeptide ABC transporter%2C permease protein / Oligopeptide/dipeptide ABC transporter%2C ATP-binding protein
85	2.26341	2.10575	fig|6666666.571729.peg.1631	AAA ATPase%2C central region
86	2.17939	2.0594	fig|6666666.571729.peg.763	Phosphatidate cytidylyltransferase (EC 2.7.7.41);Ontology_term
87	2.1626	2.20717	fig|6666666.571729.peg.653	Phosphoserine phosphatase (EC 3.1.3.3);Ontology_term
88	2.13097	2.40055	fig|6666666.571729.peg.1236	Oligopeptide ABC transporter%2C ATP-binding protein OppF (TC 3.A.1.5.1)
89	2.06756	2.55392	fig|6666666.571729.peg.104	Choline-sulfatase (EC 3.1.6.6);Ontology_term
90	2.00073	2.91407	fig|6666666.571729.peg.965	Permease of the drug/metabolite transporter (DMT) superfamily
