# Supplementary material for: Mechanisms underlying interactions between two abundant oral commensal bacteria
Source: ISME J. 2021 Nov 3;16(4):948–57. doi: 10.1038/s41396-021-01141-3 (PMC8940909; doi:10.1038/s41396-021-01141-3)
Supplement: Supplementary file 7 — Supplementary Table S7 [file 41396_2021_1141_MOESM7_ESM.xlsx]

## Sheet: whiteley_and_invitro_down
	Fold change_Jorth	Fold change_coculture	ID	Description
1	-75.0331	-2.16081	fig|6666666.571729.peg.1646	Thioredoxin
2	-68.4715	-2.30426	fig|6666666.571729.peg.905	Chaperone protein DnaK
3	-42.1748	-2.57131	fig|6666666.571729.peg.1013	LSU ribosomal protein L25p
4	-33.2088	-2.19547	fig|6666666.571729.peg.1850	FIG002060: uncharacterized protein YggL
5	-19.599	-2.85869	fig|6666666.571729.peg.1409	Outer membrane stress sensor protease DegQ%2C serine protease
6	-18.0917	-3.65754	fig|6666666.571729.peg.1884	Nucleoid-associated protein YaaK
7	-15.5429	-2.63101	fig|6666666.571729.peg.73	Purine nucleoside phosphorylase (EC 2.4.2.1);Ontology_term
8	-14.2603	-2.57328	fig|6666666.571729.peg.948	Ferric uptake regulation protein FUR
9	-13.4353	-2.41048	fig|6666666.571729.peg.1793	Membrane protein involved in the export of O-antigen and teichoic acid
10	-12.7429	-4.36408	fig|6666666.571729.peg.903	O-acetylhomoserine sulfhydrylase (EC 2.5.1.49) @ O-succinylhomoserine sulfhydrylase (EC 2.5.1.48);Ontology_term
11	-11.8718	-3.31326	fig|6666666.571729.peg.338	Hybrid peroxiredoxin hyPrx5 (EC 1.11.1.15);Ontology_term
12	-11.1349	-2.33128	fig|6666666.571729.peg.1737	tRNA (cytidine(32)/uridine(32)-2'-O)-methyltransferase (EC 2.1.1.200);Ontology_term
13	-10.1394	-4.08518	fig|6666666.571729.peg.906	hypothetical protein
14	-10.0837	-4.23352	fig|6666666.571729.peg.1340	Transcription elongation factor GreA
15	-10.0028	-2.61245	fig|6666666.571729.peg.353	hypothetical protein
16	-9.64667	-2.22093	fig|6666666.571729.peg.1811	Methionine repressor MetJ
17	-9.39717	-2.66583	fig|6666666.571729.peg.1482	hypothetical protein
18	-8.95508	-2.85524	fig|6666666.571729.peg.1733	Iron-sulfur cluster assembly iron binding protein IscA
19	-7.54872	-2.58705	fig|6666666.571729.peg.1858	Glutathionylspermidine synthase (EC 6.3.1.8) / Glutathionylspermidine amidohydrolase (EC 3.5.1.78);Ontology_term
20	-7.37375	-2.18888	fig|6666666.571729.peg.142	Ketol-acid reductoisomerase (NADP(+)) (EC 1.1.1.86);Ontology_term
21	-7.27913	-3.97473	fig|6666666.571729.peg.1108	hypothetical protein
22	-7.0719	-2.58043	fig|6666666.571729.peg.1168	6%2C7-dimethyl-8-ribityllumazine synthase (EC 2.5.1.78);Ontology_term
23	-6.45696	-2.41602	fig|6666666.571729.peg.764	Alanine transaminase (EC 2.6.1.2);Ontology_term
24	-6.19326	-2.32957	fig|6666666.571729.peg.57	L-cystine ABC transporter%2C substrate-binding protein TcyA
25	-5.93492	-2.35711	fig|6666666.571729.peg.430	33 kDa chaperonin HslO
26	-5.71442	-5.45433	fig|6666666.571729.peg.904	hypothetical protein
27	-5.60045	-4.02865	fig|6666666.571729.peg.1728	Protein IscX%2C believed to be involved in assembly of Fe-S clusters
28	-5.42893	-2.00099	fig|6666666.571729.peg.1929	SOS-response repressor and protease LexA (EC 3.4.21.88);Ontology_term
29	-5.35658	-2.31732	fig|6666666.571729.peg.1316	Stringent starvation protein B
30	-5.2922	-5.38613	fig|6666666.571729.peg.666	UPF0394 inner membrane protein YeeE
31	-4.98033	-2.93769	fig|6666666.571729.peg.632	Twin-arginine translocation protein TatB
32	-4.81625	-2.69795	fig|6666666.571729.peg.1123	Pyruvate kinase (EC 2.7.1.40);Ontology_term
33	-4.81069	-2.89677	fig|6666666.571729.peg.1464	GTP cyclohydrolase II (EC 3.5.4.25);Ontology_term
34	-4.76207	-2.89286	fig|6666666.571729.peg.1214	3-hydroxyacyl-[acyl-carrier-protein] dehydratase%2C FabA form (EC 4.2.1.59) @ Trans-2-decenoyl-[acyl-carrier-protein] isomerase (EC 5.3.3.14);Ontology_term
35	-4.67264	-2.36137	fig|6666666.571729.peg.226	Threonine dehydratase biosynthetic (EC 4.3.1.19);Ontology_term
36	-4.57854	-2.25701	fig|6666666.571729.peg.841	Nitric-oxide reductase (EC 1.7.99.7)%2C quinol-dependent;Ontology_term
37	-4.23015	-2.0922	fig|6666666.571729.peg.1861	Phosphatidylserine decarboxylase (EC 4.1.1.65);Ontology_term
38	-4.21073	-2.14244	fig|6666666.571729.peg.980	hypothetical protein
39	-4.15222	-2.09003	fig|6666666.571729.peg.1303	Translation initiation factor 3
40	-3.95101	-2.25341	fig|6666666.571729.peg.871	DNA polymerase III chi subunit (EC 2.7.7.7);Ontology_term
41	-3.94348	-2.65054	fig|6666666.571729.peg.359	SSU ribosomal protein S19p (S15e)
42	-3.92381	-2.80915	fig|6666666.571729.peg.1643	Arginine ABC transporter%2C ATP-binding protein ArtP
43	-3.86532	-2.13461	fig|6666666.571729.peg.1741	Tol biopolymer transport system%2C TolR protein
44	-3.66868	-3.11113	fig|6666666.571729.peg.1338	23S rRNA (uridine(2552)-2'-O)-methyltransferase (EC 2.1.1.166);Ontology_term
45	-3.52167	-3.56335	fig|6666666.571729.peg.1516	Thiol peroxidase%2C Tpx-type (EC 1.11.1.15);Ontology_term
46	-3.45368	-3.39965	fig|6666666.571729.peg.1644	D-sedoheptulose 7-phosphate isomerase (EC 5.3.1.28);Ontology_term
47	-3.05646	-2.02889	fig|6666666.571729.peg.1587	Ribonucleotide reductase of class III (anaerobic)%2C large subunit (EC 1.17.4.2);Ontology_term
48	-3.02997	-2.72383	fig|6666666.571729.peg.69	hypothetical protein
49	-3.02436	-3.41224	fig|6666666.571729.peg.1305	Threonyl-tRNA synthetase (EC 6.1.1.3);Ontology_term
50	-2.99552	-2.54703	fig|6666666.571729.peg.989	Iron compound ABC transporter%2C permease protein
51	-2.88573	-2.0531	fig|6666666.571729.peg.1341	D-alanyl-D-alanine carboxypeptidase (EC 3.4.16.4);Ontology_term
52	-2.84957	-2.00191	fig|6666666.571729.peg.1096	Thiol:disulfide interchange protein DsbC
53	-2.84496	-2.78114	fig|6666666.571729.peg.949	Flavodoxin 1
54	-2.70876	-2.01209	fig|6666666.571729.peg.1494	Deoxycytidine triphosphate deaminase (EC 3.5.4.13);Ontology_term
55	-2.59603	-2.6873	fig|6666666.571729.peg.358	LSU ribosomal protein L2p (L8e)
56	-2.57694	-2.68931	fig|6666666.571729.peg.1602	FIG024746: hypothetical protein
57	-2.4964	-2.80531	fig|6666666.571729.peg.1729	Ferredoxin%2C 2Fe-2S
58	-2.46114	-2.0146	fig|6666666.571729.peg.496	2-haloalkanoic acid dehalogenase (EC 3.8.1.2);Ontology_term
59	-2.45316	-2.30976	fig|6666666.571729.peg.1566	UPF0307 protein YjgA
