# Supplementary material for: Mechanisms underlying interactions between two abundant oral commensal bacteria
Source: ISME J. 2021 Nov 3;16(4):948–57. doi: 10.1038/s41396-021-01141-3 (PMC8940909; doi:10.1038/s41396-021-01141-3)
Supplement: Supplementary file 8 — Supplementary Table S8 [file 41396_2021_1141_MOESM8_ESM.xlsx]

## Sheet: Sheet1
	Identifier
Plasmids		Host	Details
pDP863K	MR0203	NEB5-ɑ	pMRKO (1) derivative used for the deletion of the katA gene in H.parainfluenzae via allelic exchange
pDP865K	MR0259	NEB5-ɑ	pMRKO derivative used for the deletion of the oxyR gene in H.parainfluenzae via allelic exchange
pDP801K	MR0275	NEB5-ɑ	A pMRKO derivative used for the deletion of the ccp gene in H.parainfluenzae via allelic exchange
pDP111K	MR0307	NEB5-ɑ	A pMRKO derivative used for the deletion of the g6p gene in H.parainfluenzae via allelic exchange
pDP821K	MR0314	NEB5-ɑ	A pMRKO derivative used for the deletion of the pdgx gene in H.parainfluenzae via allelic exchange
pEAKO	MR0254	NEB5-ɑ	pMRKO containing a sacB cassette used in generating clean deletion vectors
pKC865K	MR0323	NEB5-ɑ	A pEAKO derivative used for the deletion of the prx gene in H.parainfluenzae via clean deletion
pDP863C	MR0339	NEB5-ɑ	A pEAKO derivative used for the deletion of the katA gene in H.parainfluenzae via markerless deletion.
Species		Strain
E. coli		NEB5-ɑ	Cloning strain (New England Biolabs)
E. coli	MR0142	MFD-pir	Donor strain (2), Diaminopimelic acid auxotroph.
Haemophilus parainfluenzae	MR0160	ATCC 33392	Haemophilus parainfluenzae ATCC 33392TM
Haemophilus parainfluenzae	MR0206	Oral isolate
Haemophilus parainfluenzae	MR0305	Oral isolate
Haemophilus parainfluenzae	MR0205	ΔkatA	KatA deletion of H. parainfluenzae made via allelic exchange with a kanamycin resistance gene. Generated in MR0160.
Haemophilus parainfluenzae	MR0266	ΔoxyR	OxyR deletion of H. parainfluenzae made via allelic exchange with a kanamycin resistance gene. Generated in MR0160.
Haemophilus parainfluenzae	MR0277	Δccp	Cytochrome C Peroxidase deletion of H. parainfluenzae made via allelic exchange with a kanamycin resistance gene. Generated in MR0160.
Haemophilus parainfluenzae	MR0312	Δg6p	Glucose-6 phosphate dehydrogenase deletion of H. parainfluenzae made via allelic exchange with a kanamycin resistance gene. Generated in MR0160.
Haemophilus parainfluenzae	MR0316	Δpdgx	Peroxiredoxin/Glutaredoxin deletion of H. parainfluenzae made via allelic exchange with a kanamycin resistance gene. Generated in MR0160.
Haemophilus parainfluenzae	MR0341	Δprx	Peroxiredoxin deletion of H. parainfluenzae made via markerless deletion using sucrose counterselection. Generated in MR0160.
Haemophilus parainfluenzae	MR0406	ΔccpkatA	Catalase and Cytochrome C peroxidase double deletion, constructed using the markerless deletion of the catalase gene in the Δccp strain of H. parainfluenzae. Generated in MR0160.
Haemophilus parainfluenzae	MR0359	ΔprxkatA	Peroxiredoxin and Catalase double deletion, constructed using the markerless deletion of the catalase gene in the Δprx strain of H. parainfluenzae. Generated in MR0160.
Haemophilus parainfluenzae	MR0485	ΔkatA	KatA deletion of H. parainfluenzae made via allelic exchange with a kanamycin resistance gene. Generated in MR0305.
Haemophilus parainfluenzae	MR0486	ΔoxyR	OxyR deletion of H. parainfluenzae made via allelic exchange with a kanamycin resistance gene. Generated in MR0305.
S. mitis	MR0181	ATCC 49456	Streptococcus mitis ATCC 49456TM
S. mitis	MR0289	ΔspxB	Pyruvate oxidase deletion of S. mitis (3)
