# Supplementary material for: Mechanisms underlying interactions between two abundant oral commensal bacteria
Source: ISME J. 2021 Nov 3;16(4):948–57. doi: 10.1038/s41396-021-01141-3 (PMC8940909; doi:10.1038/s41396-021-01141-3)
Supplement: Supplementary file 9 — Supplementary Table S9 [file 41396_2021_1141_MOESM9_ESM.xlsx]

## Sheet: Sheet1
Primer ID	Sequence	Description	Purpose
oMR103	gaaaacaataaacccttgcatatggaatTCACTGCACTACGTTTCATTC	Forward primer for amplifying the upstream flanking region of the catalase gene. Lowercase nucleotides overlap with the pMRKO plasmid.	Construction of pDP863K plasmid
oMR104	acctatcacctcaTGTATGAATAAATAGAGGGATAAATTTC	Reverse primer for amplifying the upstream flanking region of the catalase gene. Lowercase nucleotides overlap with the kanamycin cassette from pMR361K (4)
oMR105	atttattcatacaTGAGGTGATAGGTAAGATTATAC	Forward primer for amplifying the kanamycin resistance cassette from pMR361K. Lowercase nucleotides overlap with the upstream flanking region of the catalase gene.
oMR106	taaaatctgcctaTTCATATATTATATAGTCAGTACTAAAAC	Reverse primer for amplifying the kanamycin resistance cassette from pMR361K. Lowercase nucleotides overlap with the downstream flanking region of the catalase gene.
oMR107	tataatatatgaaTAGGCAGATTTTAAATCTAAAAATAAAG	Forward primer for amplifying the downstream flanking region of the catalase gene. Lowercase nucleotides overlap with the kanamycin cassette from pMR361K.
oMR108	tggagtcaaaacaaactagcgatcgaattcTAATTCAGTACAAGCAAACTC	Reverse primer for amplifying the downstream flanking region of the catalase gene. Lowercase nucleotides overlap with the pMRKO plasmid.
oMR254	ggcatggacgagctgtacaagtagcggccgcTCGCTCAATATAGCTGCAC	Forward primer for amplifying the upstream flanking region of the oxyR gene. Lowercase nucleotides overlap with the pMRKO plasmid.	Construction of the pDP865K plasmid
oMR255	agggggatcgacctgAGGGTTCTCACTTTATAGAATATG	Reverse primer for amplifying the upstream flanking region of the oxyR gene. Lowercase nucleotides overlap with the kanamycin cassette from pMR361K.
oMR256	aagtgagaaccctCAGGTCGATCCCCCTTTTC	Forward primer for amplifying the kanamycin resistance cassette from pMR361K. Lowercase nucleotides overlap with the upstream flanking region of the oxyR gene.
oMR257	agtctatgatgaaGAGGTGATAGGTAAGATTATACCG	Reverse primer for amplifying the kanamycin resistance cassette from pMR361K. Lowercase nucleotides overlap with the downstream flanking region of the oxyR gene.
oMR258	tacctatcacctcTTCATCATAGACTGAGGAAAAC	Forward primer for amplifying the downstream flanking region of the oxyR gene. Lowercase nucleotides overlap with the kanamycin cassette from pMR361K.
oMR259	tgtattcacgaacgaaaatcgatgcggccgcAAGCAGGTACGATTGATG	Reverse primer for amplifying the downstream flanking region of the oxyR gene. Lowercase nucleotides overlap with the kanamycin cassette from pMR361K.
oMR278	ggcatggacgagctgtacaagtagcggccgCAGCGTGGTGGTTGTAAC	Forward primer for amplifying the upstream flanking region of the cytochrome c peroxidase gene. Lowercase nucleotides overlap with the pMRKO plasmid.	Construction of the pDP801K plasmid
oMR279	agggggatcgacctgCTAATCCTCCAAACGATCAATAAAAC	Reverse primer for amplifying the upstream flanking region of the cytochrome c peroxidase gene. Lowercase nucleotides overlap with the kanamycin cassette from pMR361K.
oMR280	tttggaggattagCAGGTCGATCCCCCTTTTC	Forward primer for amplifying the kanamycin cassette from pMR361K. Lowercase nucleotides overlap with the upstream flanking region of the cytochrome c peroxidase gene.
oMR281	atcgctcaaaggaGAGGTGATAGGTAAGATTATACCG	Reverse primer for amplifying the kanamycin cassette from pMR361K. Lowercase nucleotides overlap with the downstream flanking region of the cytochrome c peroxidase gene.
oMR282	tacctatcacctcTCCTTTGAGCGATAAATAGAAAC	Forward primer for amplifying the downstream flanking region of the cytochrome c peroxidase gene. Lowercase nucleotides overlap with the kanamycin cassette from pMR361K.
oMR283	tgtattcacgaacgaaaatcgatgcggccgcTAGGCGAAGATGTTTCCAC	Reverse primer for amplifying the downstream flanking region of the cytochrome c peroxidase gene. Lowercase nucleotides overlap with the pMRKO plasmid.
oMR379	ggcatggacgagctgtacaagtagcggccgcACTGGAGTACAGGTAATTTG	Forward primer for amplifying the upstream flanking region of the glucose-6- phosphate dehydrogenase gene. Lowercase nucleotides overlap with the pMRKO plasmid.	Construction of the pDP111K plasmid
oMR380	atataatatatgaATTATTCCTTATTGTTCCGAG	Reverse primer for amplifying the upstream flanking region of the glucose-6- phosphate dehydrogenase gene. Lowercase nucleotides overlap with the kanamycin cassette from pMR361K.
oMR381	aataaggaataatTCATATATTATATAGTCAGTACTAAAACAATTC	Forward primer for amplifying the kanamycin cassette from pMR361. Lowercase nucleotides overlap with the upstream flanking region of the glucose-6- phosphate dehydrogenase gene.
oMR382	gagatattgatgaTGAGGTGATAGGTAAGATTATAC	Reverse primer for amplifying the kanamycin cassette from pMR361. Lowercase nucleotides overlap with the downstream flanking region of the glucose-6- phosphate dehydrogenase gene.
oMR383	acctatcacctcaTCATCAATATCTCGCCTTCTTC	Forward primer for amplifying the downstream flanking region of the glucose-6- phosphate dehydrogenase gene. Lowercase nucleotides overlap with the kanamycin cassette from pMR361.
oMR384	tgtattcacgaacgaaaatcgatgcggccgcAATGCTAATTGCGCCGTC	Reverse primer for amplifying the downstream flanking region of the glucose-6- phosphate dehydrogenase gene. Lowercase nucleotides overlap with the pMRKO plasmid.
oMR403	ggcatggacgagctgtacaagtagcggccgcTCACTTGTTCACTGATTG	Forward primer for amplifying the upstream flanking region of the pdgX gene. Lowercase nucleotides overlap with the pMRKO plasmid.	Construction of the pDP821K plasmid
oMR404	acctatcacctcaAATGTGTCTCCTCTGTTAG	Reverse primer for amplifying the upstream flanking region of the pdgX gene. Lowercase nucleotides overlap with the kanamycin cassette.
oMR405	gaggagacacattTGAGGTGATAGGTAAGATTATAC	Forward primer for amplifying the kanamycin cassette. Lowercase nucleotides overlap with the upstream flanking region of the pdgX gene.
oMR406	acctagcaatcaaTCATATATTATATAGTCAGTACTAAAACAATTC	Reverse primer for amplifying the kanamycin cassette. Lowercase nucleotides overlap with the downstream flanking region of the pdgX gene.
oMR407	atataatatatgaTTGATTGCTAGGTAGGAAATTTTTTATATTTTTG	Forward primer for amplifying the downstream flanking region of the pdgX gene. Lowercase nucleotides overlap with the kanamycin cassette.
oMR408	tgtattcacgaacgaaaatcgatgcggccgcAGATGCTCATCCTCAATAAATTTC	Reverse primer for amplifying the downstream flanking region of the pdgX gene. Lowercase nucleotides overlap with the pMRKO plasmid.
oMR227	taaacccttgcatatggaattcGCCAAGCTAGACCTAGGC	Forward primer for amplifying the sacB gene from pK19mobsacB (5). Lowercase nucleotides overlap with the pMRKO plasmid.	Construction of the pEAKO plasmid
oMR228	aaacaaactagcgatcgTGCAGTTCACTTACACCG	Reverse primer for amplifying the sacB gene. Lowercase nucleotides overlap with the pMRKO plasmid.
oMR418	ggcatggacgagctgtacaagtagcggccgcAGGATGATACACTGCTTTAAC	Forward primer for amplifying the upstream flanking region of the peroxiredoxin gene. Lowercase nucleotides overlap with the pEAKO plasmid.	Construction of the pKC865K plasmid
oMR419	tggctttttcttaGTCATAATTCCTATATAAATGTTAATAAAAATTTTG	Reverse primer for amplifying the upstream flanking region of the peroxiredoxin gene. Lowercase nucleotides overlap with the downstream flanking region of the gene.
oMR420	taggaattatgacTAAGAAAAAGCCACATTAAGTG	Forward primer for amplifying the downstream flanking region of the peroxiredoxin gene. Lowercase nucleotides overlap with the upstream flanking region of the gene.
oMR421	tgtattcacgaacgaaaatcgatgcggccgcTCTACCGACTGAGCTAAC	Reverse primer for amplifying the downstream flanking region of the peroxiredoxin gene. Lowercase nucleotides overlap with the pMRKO plasmid.
oMR438	ggcatggacgagctgtacaagtagcggccgCATTATTACGGGATTTATTTAGC	Forward primer for amplifying the upstream flanking region of the catalase gene. Lowercase nucleotides overlap with the pEAKO plasmid.	Construction of the pDP863C plasmid
oMR439	ctataaaattgacTAACTCCTTGTATGAATAAATAGAG	Reverse primer for amplifying the upstream flanking region of the catalase gene. Lowercase nucleotides overlap with the downstream flanking region of the gene.
oMR440	atacaaggagttaGTCAATTTTATAGGCAGATTTTAAATC	Forward primer for amplifying the downstream flanking region of the catalase gene. Lowercase nucleotides overlap with the upstream flanking region of the gene.
oMR441	tgtattcacgaacgaaaatcgatgcggccgcATCTCGTTGGTTAGCAGTAG	Reverse primer for amplifying the downstream flanking region of the catalase gene. Lowercase nucleotides overlap with the pEAKO plasmid.
